# Supplementary material for: Dimethyl 2,2′-[(4-oxo-2-phenyl-4H-chromene-5,7-di­yl)di­oxy]diacetate: a less densely packed polymorph
Source: Acta Crystallogr Sect E Struct Rep Online. 2009 Jan 14;65(Pt 2):o314–5. doi: 10.1107/S1600536809001019 (PMC2968320; doi:10.1107/S1600536809001019)
Supplement: Supplementary file 1 [file e-65-0o314-sup1.cif]

##############################################################################
###                                                                        ###
###        Electronic paper (Acta Crystallographica Section E)             ###
###                                                                        ###
##############################################################################
#                                                                            #
# This CIF contains the data in a paper accepted for publication in Acta     #
# Crystallographica Section E. It conforms to the requirements of Notes      #
# for Authors for Section E, and has been peer reviewed under the auspices   #
# of the IUCr Commission on Journals.                                        #
#                                                                            #
# Full details of the Crystallographic Information File format               #
# are given in the paper "The Crystallographic Information File (CIF):       #
# a New Standard Archive File for Crystallography" by S. R. Hall, F. H.      #
# Allen and I. D. Brown [Acta Cryst. (1991), A47, 655-685].                  #
#                                                                            #
# The current version of the core CIF dictionary is obtainable from          #
# ftp://ftp.iucr.org/pub/cif_core.dic. The current version number is 2.4.    #
#                                                                            #
# Software is freely available for graphical display of the structure(s) in  #
# this CIF.  For information consult the CIF home page http://www.iucr.org/  #
# cif/home.html                                                              #
#                                                                            #
# This file may be used for bona fide research purposes within the           #
# scientific community so long as proper attribution is given to the journal # 
# article from which it was obtained.                                        #
#                                                                            #
##############################################################################
                                             
data_I
_audit_creation_method     SHELXL-97
_chemical_name_systematic
;
Dimethyl 2,2'-[(4-oxo-2-phenyl-4<i>H</i>-chromene-5,7-diyl)dioxy]diacetate
;
_chemical_name_common
;
2-(5-Methoxycarbonylmethoxy-4-oxo-2-phenyl-4H-chromen-7-yloxy)acetic acid
;
_chemical_formula_moiety     'C21 H18 O8'
_chemical_formula_sum     'C21 H18 O8'
_chemical_formula_iupac     'C21 H18 O8'
_chemical_formula_weight     398.35
_chemical_melting_point     ?
_chemical_melting_point_gt     418
_chemical_melting_point_lt     420
_symmetry_cell_setting     'Triclinic'
_symmetry_space_group_name_H-M     'P -1'
_symmetry_space_group_name_hall     '-P 1'
loop_
    _symmetry_equiv_pos_as_xyz
    'x, y, z'
    '-x, -y, -z'
_cell_length_a     9.4024(16)
_cell_length_b     9.8506(17)
_cell_length_c     11.1570(18)
_cell_angle_alpha     67.817(3)
_cell_angle_beta     80.300(3)
_cell_angle_gamma     89.683(3)
_cell_volume     941.3(3)
_cell_formula_units_Z     2
_cell_measurement_reflns_used     576
_cell_measurement_theta_min     2.00
_cell_measurement_theta_max     27.00
_cell_measurement_temperature     293(2)
_exptl_crystal_description     'prism'
_exptl_crystal_colour     'colourless'
_exptl_crystal_size_max     0.42
_exptl_crystal_size_mid     0.35
_exptl_crystal_size_min     0.29
_exptl_crystal_density_diffrn     1.406
_exptl_crystal_density_meas     ?
_exptl_crystal_density_method     'not measured'
_exptl_crystal_F_000     416
_exptl_absorpt_coefficient_mu     0.109
_exptl_absorpt_correction_type     multi-scan
_exptl_absorpt_process_details     '(SADABS; Sheldrick, 1998)'
_exptl_absorpt_correction_T_min     0.9554
_exptl_absorpt_correction_T_max     0.9694
_exptl_special_details
;
;
_diffrn_ambient_temperature     293(2)
_diffrn_radiation_type     MoK\a
_diffrn_radiation_wavelength     0.71073
_diffrn_radiation_source     'fine-focus sealed tube'
_diffrn_radiation_monochromator     graphite
_diffrn_measurement_device_type     'Bruker SMART APEX CCD'
_diffrn_measurement_method     \w
_diffrn_detector_area_resol_mean     0.3
_diffrn_reflns_number     8351
_diffrn_reflns_av_R_equivalents     0.0263
_diffrn_reflns_av_sigmaI/netI     0.0533
_diffrn_reflns_theta_min     2.00
_diffrn_reflns_theta_max     27.99
_diffrn_reflns_theta_full     27.99
_diffrn_measured_fraction_theta_max     0.952
_diffrn_measured_fraction_theta_full     0.952
_diffrn_reflns_limit_h_min     -12
_diffrn_reflns_limit_h_max     12
_diffrn_reflns_limit_k_min     -12
_diffrn_reflns_limit_k_max     12
_diffrn_reflns_limit_l_min     -14
_diffrn_reflns_limit_l_max     12
_diffrn_standards_number     ?
_diffrn_standards_interval_count     ?
_diffrn_standards_interval_time     ?
_diffrn_standards_decay_%     ?
_refine_special_details
;
Refinement of <i>F</i>^2^ against ALL reflections. The weighted <i>R</i>-factor
<i>wR</i> and goodness of fit <i>S</i> are based on <i>F</i>^2^, conventional
<i>R</i>-factors <i>R</i> are based on <i>F</i>, with <i>F</i> set to zero for
negative <i>F</i>^2^. The threshold expression of <i>F</i>^2^ >
\s(<i>F</i>^2^) is used only for calculating <i>R</i>-factors(gt) <i>etc</i>.
and is not relevant to the choice of reflections for refinement.
<i>R</i>-factors based on <i>F</i>^2^ are statistically about twice as large
as those based on <i>F</i>, and <i>R</i>- factors based on ALL data will be
even larger.
;
_reflns_number_total     4316
_reflns_number_gt     2424
_reflns_threshold_expression     I>2\s(I)
_refine_ls_structure_factor_coef     Fsqd
_refine_ls_matrix_type     full
_refine_ls_R_factor_all     0.1143
_refine_ls_R_factor_gt     0.0553
_refine_ls_wR_factor_gt     0.1199
_refine_ls_wR_factor_ref     0.1399
_refine_ls_goodness_of_fit_ref     0.976
_refine_ls_restrained_S_all     0.976
_refine_ls_number_reflns     4316
_refine_ls_number_parameters     264
_refine_ls_number_restraints     0
_refine_ls_number_constraints     72
_refine_ls_hydrogen_treatment     constr
_refine_ls_weighting_scheme     calc
_refine_ls_weighting_details
                 'calc w=1/[\s^2^(Fo^2^)+(0.0653P)^2^] where P=(Fo^2^+2Fc^2^)/3'
_atom_sites_solution_hydrogens     difmap
_atom_sites_solution_primary     direct
_atom_sites_solution_secondary     difmap
_refine_ls_shift/su_max     0.000
_refine_ls_shift/su_mean     0.000
_refine_diff_density_max     0.171
_refine_diff_density_min     -0.171
_refine_ls_extinction_method     none
_refine_ls_extinction_coef     ?
loop_
    _atom_type_symbol
    _atom_type_description
    _atom_type_scat_dispersion_real
    _atom_type_scat_dispersion_imag
    _atom_type_scat_source
    'C' 'C' 0.0033 0.0016
                         'International Tables Vol C Tables 4.2.6.8 and 6.1.1.4'
    'H' 'H' 0.0000 0.0000
                         'International Tables Vol C Tables 4.2.6.8 and 6.1.1.4'
    'O' 'O' 0.0106 0.0060
                         'International Tables Vol C Tables 4.2.6.8 and 6.1.1.4'
_computing_data_collection     'SMART (Bruker, 2007)'
_computing_cell_refinement     'SMART (Bruker, 2007)'
_computing_data_reduction     'SAINT (Bruker, 2007)'
_computing_structure_solution     'SHELXS97 (Sheldrick, 2008)'
_computing_structure_refinement     'SHELXL97 (Sheldrick, 2008)'
_computing_molecular_graphics     'PLATON (Spek, 2003)'
_computing_publication_material     'SHELXL97 (Sheldrick, 2008)'
loop_
    _atom_site_type_symbol
    _atom_site_label
    _atom_site_fract_x
    _atom_site_fract_y
    _atom_site_fract_z
    _atom_site_U_iso_or_equiv
    _atom_site_adp_type
    _atom_site_calc_flag
    _atom_site_refinement_flags
    _atom_site_occupancy
    _atom_site_disorder_assembly
    _atom_site_disorder_group
    O O1 0.40612(14) 0.11111(15) 0.61070(13) 0.0480(4) Uani d . 1 . .
    C C2 0.3081(2) 0.0338(2) 0.5793(2) 0.0442(5) Uani d . 1 . .
    C C3 0.2882(2) 0.0715(2) 0.4561(2) 0.0527(6) Uani d . 1 . .
    H H3 0.2234 0.0133 0.4387 0.063 Uiso calc R 1 . .
    C C4 0.3620(2) 0.1982(3) 0.3475(2) 0.0537(6) Uani d . 1 . .
    C C5 0.5576(2) 0.4028(2) 0.29261(19) 0.0449(5) Uani d . 1 . .
    C C6 0.6546(2) 0.4693(2) 0.3356(2) 0.0492(5) Uani d . 1 . .
    H H6 0.7123 0.5510 0.2758 0.059 Uiso calc R 1 . .
    C C7 0.6676(2) 0.4163(2) 0.4671(2) 0.0465(5) Uani d . 1 . .
    C C8 0.5847(2) 0.2951(2) 0.5581(2) 0.0474(5) Uani d . 1 . .
    H H8 0.5942 0.2582 0.6462 0.057 Uiso calc R 1 . .
    C C9 0.4678(2) 0.2784(2) 0.38264(19) 0.0426(5) Uani d . 1 . .
    C C10 0.4865(2) 0.2302(2) 0.51311(19) 0.0424(5) Uani d . 1 . .
    C C11 0.2310(2) -0.0864(2) 0.6973(2) 0.0438(5) Uani d . 1 . .
    C C12 0.2836(2) -0.1350(2) 0.8139(2) 0.0505(5) Uani d . 1 . .
    H H12 0.3721 -0.0956 0.8166 0.061 Uiso calc R 1 . .
    C C13 0.2065(2) -0.2414(2) 0.9265(2) 0.0571(6) Uani d . 1 . .
    H H13 0.2432 -0.2733 1.0042 0.069 Uiso calc R 1 . .
    C C14 0.0759(3) -0.2999(3) 0.9234(2) 0.0643(7) Uani d . 1 . .
    H H14 0.0226 -0.3694 0.9997 0.077 Uiso calc R 1 . .
    C C15 0.0242(3) -0.2560(3) 0.8081(3) 0.0711(7) Uani d . 1 . .
    H H15 -0.0632 -0.2979 0.8058 0.085 Uiso calc R 1 . .
    C C16 0.1004(2) -0.1503(3) 0.6951(2) 0.0625(6) Uani d . 1 . .
    H H16 0.0643 -0.1216 0.6171 0.075 Uiso calc R 1 . .
    O O17 0.33591(19) 0.2322(2) 0.23630(16) 0.0923(6) Uani d . 1 . .
    O O18 0.54047(15) 0.44833(16) 0.16484(13) 0.0563(4) Uani d . 1 . .
    C C19 0.6399(2) 0.5593(2) 0.06901(19) 0.0516(5) Uani d . 1 . .
    H H19A 0.6412 0.5540 -0.0162 0.062 Uiso calc R 1 . .
    H H19B 0.7360 0.5413 0.0900 0.062 Uiso calc R 1 . .
    C C20 0.6040(2) 0.7112(2) 0.06058(19) 0.0472(5) Uani d . 1 . .
    O O21 0.48863(17) 0.74539(18) 0.09905(16) 0.0719(5) Uani d . 1 . .
    O O22 0.71948(15) 0.80238(16) -0.00131(15) 0.0588(4) Uani d . 1 . .
    C C23 0.6961(3) 0.9562(3) -0.0494(3) 0.0925(9) Uani d . 1 . .
    H H23A 0.6518 0.9818 -0.1259 0.139 Uiso calc R 1 . .
    H H23B 0.7870 1.0117 -0.0721 0.139 Uiso calc R 1 . .
    H H23C 0.6337 0.9781 0.0176 0.139 Uiso calc R 1 . .
    O O24 0.76487(16) 0.49744(16) 0.49501(14) 0.0630(4) Uani d . 1 . .
    C C25 0.8002(2) 0.4478(2) 0.6227(2) 0.0540(6) Uani d . 1 . .
    H H25A 0.7126 0.4118 0.6880 0.065 Uiso calc R 1 . .
    H H25B 0.8438 0.5292 0.6354 0.065 Uiso calc R 1 . .
    C C26 0.9035(2) 0.3269(3) 0.6417(2) 0.0522(6) Uani d . 1 . .
    O O27 0.94183(18) 0.2686(2) 0.56667(18) 0.0864(6) Uani d . 1 . .
    O O28 0.94756(16) 0.29423(18) 0.75606(15) 0.0627(4) Uani d . 1 . .
    C C29 1.0535(3) 0.1846(3) 0.7853(3) 0.0833(8) Uani d . 1 . .
    H H29A 1.0141 0.0941 0.7869 0.125 Uiso calc R 1 . .
    H H29B 1.0775 0.1691 0.8696 0.125 Uiso calc R 1 . .
    H H29C 1.1389 0.2179 0.7189 0.125 Uiso calc R 1 . .
loop_
    _atom_site_aniso_label
    _atom_site_aniso_U_11
    _atom_site_aniso_U_22
    _atom_site_aniso_U_33
    _atom_site_aniso_U_12
    _atom_site_aniso_U_13
    _atom_site_aniso_U_23
    O1 0.0492(8) 0.0528(9) 0.0363(8) -0.0084(7) -0.0069(6) -0.0110(7)
    C2 0.0403(11) 0.0490(13) 0.0444(13) 0.0008(9) -0.0075(9) -0.0192(11)
    C3 0.0504(12) 0.0624(15) 0.0464(14) -0.0076(11) -0.0092(10) -0.0217(12)
    C4 0.0526(12) 0.0672(15) 0.0401(13) -0.0024(11) -0.0141(10) -0.0167(12)
    C5 0.0510(12) 0.0457(12) 0.0345(12) 0.0042(10) -0.0118(9) -0.0099(10)
    C6 0.0558(12) 0.0445(12) 0.0395(12) -0.0049(10) -0.0098(10) -0.0066(10)
    C7 0.0506(12) 0.0455(13) 0.0419(13) -0.0025(10) -0.0141(10) -0.0126(10)
    C8 0.0552(12) 0.0493(13) 0.0350(12) -0.0010(10) -0.0134(10) -0.0109(10)
    C9 0.0438(11) 0.0453(12) 0.0369(12) 0.0033(9) -0.0097(9) -0.0128(10)
    C10 0.0419(11) 0.0437(12) 0.0390(12) 0.0014(9) -0.0064(9) -0.0131(10)
    C11 0.0408(11) 0.0475(13) 0.0435(13) 0.0011(9) -0.0028(9) -0.0197(10)
    C12 0.0480(12) 0.0552(14) 0.0453(13) -0.0071(10) -0.0045(10) -0.0173(11)
    C13 0.0656(14) 0.0572(15) 0.0430(13) -0.0072(12) -0.0034(11) -0.0154(11)
    C14 0.0662(15) 0.0590(16) 0.0587(16) -0.0149(12) 0.0072(12) -0.0201(13)
    C15 0.0577(14) 0.0760(18) 0.0725(19) -0.0235(13) -0.0037(13) -0.0235(15)
    C16 0.0535(13) 0.0744(17) 0.0553(15) -0.0121(12) -0.0116(11) -0.0192(13)
    O17 0.1010(13) 0.1168(16) 0.0438(10) -0.0444(11) -0.0271(9) -0.0072(10)
    O18 0.0704(10) 0.0583(10) 0.0319(8) -0.0116(8) -0.0143(7) -0.0058(7)
    C19 0.0572(13) 0.0548(14) 0.0345(12) -0.0026(11) -0.0052(10) -0.0091(10)
    C20 0.0446(12) 0.0586(14) 0.0347(12) 0.0011(11) -0.0120(9) -0.0118(10)
    O21 0.0556(10) 0.0754(12) 0.0693(12) 0.0106(9) -0.0034(8) -0.0140(9)
    O22 0.0544(9) 0.0552(10) 0.0648(10) -0.0084(8) -0.0096(8) -0.0209(8)
    C23 0.102(2) 0.0577(18) 0.114(3) -0.0123(15) -0.0184(18) -0.0293(17)
    O24 0.0775(10) 0.0589(10) 0.0459(9) -0.0207(8) -0.0219(8) -0.0078(8)
    C25 0.0633(13) 0.0581(14) 0.0429(13) -0.0102(11) -0.0143(10) -0.0195(11)
    C26 0.0450(12) 0.0653(15) 0.0486(14) -0.0105(11) -0.0063(10) -0.0250(12)
    O27 0.0782(12) 0.1268(16) 0.0877(14) 0.0158(11) -0.0217(10) -0.0756(13)
    O28 0.0654(10) 0.0762(11) 0.0526(10) 0.0131(8) -0.0187(8) -0.0282(9)
    C29 0.0669(16) 0.091(2) 0.100(2) 0.0190(15) -0.0314(15) -0.0389(18)
_geom_special_details
;
All e.s.d.'s (except the e.s.d. in the dihedral angle between two l.s. planes)
are estimated using the full covariance matrix. The cell e.s.d.'s are taken
into account individually in the estimation of e.s.d.'s in distances, angles
and torsion angles; correlations between e.s.d.'s in cell parameters are only
used when they are defined by crystal symmetry. An approximate (isotropic)
treatment of cell e.s.d.'s is used for estimating e.s.d.'s involving l.s.
planes.
;
loop_
    _geom_bond_atom_site_label_1
    _geom_bond_atom_site_label_2
    _geom_bond_site_symmetry_2
    _geom_bond_distance
    _geom_bond_publ_flag
    O1 C2 . 1.368(2) ?
    O1 C10 . 1.379(2) ?
    C2 C3 . 1.327(3) ?
    C2 C11 . 1.474(3) ?
    C3 C4 . 1.446(3) ?
    C3 H3 . 0.9300 ?
    C4 O17 . 1.225(2) ?
    C4 C9 . 1.463(3) ?
    C5 O18 . 1.361(2) ?
    C5 C6 . 1.372(3) ?
    C5 C9 . 1.421(3) ?
    C6 C7 . 1.386(3) ?
    C6 H6 . 0.9300 ?
    C7 O24 . 1.365(2) ?
    C7 C8 . 1.376(3) ?
    C8 C10 . 1.384(3) ?
    C8 H8 . 0.9300 ?
    C9 C10 . 1.392(3) ?
    C11 C12 . 1.382(3) ?
    C11 C16 . 1.391(3) ?
    C12 C13 . 1.382(3) ?
    C12 H12 . 0.9300 ?
    C13 C14 . 1.370(3) ?
    C13 H13 . 0.9300 ?
    C14 C15 . 1.366(3) ?
    C14 H14 . 0.9300 ?
    C15 C16 . 1.378(3) ?
    C15 H15 . 0.9300 ?
    C16 H16 . 0.9300 ?
    O18 C19 . 1.416(2) ?
    C19 C20 . 1.503(3) ?
    C19 H19A . 0.9700 ?
    C19 H19B . 0.9700 ?
    C20 O21 . 1.193(2) ?
    C20 O22 . 1.324(2) ?
    O22 C23 . 1.433(3) ?
    C23 H23A . 0.9600 ?
    C23 H23B . 0.9600 ?
    C23 H23C . 0.9600 ?
    O24 C25 . 1.417(2) ?
    C25 C26 . 1.507(3) ?
    C25 H25A . 0.9700 ?
    C25 H25B . 0.9700 ?
    C26 O27 . 1.192(2) ?
    C26 O28 . 1.330(2) ?
    O28 C29 . 1.448(3) ?
    C29 H29A . 0.9600 ?
    C29 H29B . 0.9600 ?
    C29 H29C . 0.9600 ?
loop_
    _geom_angle_atom_site_label_1
    _geom_angle_atom_site_label_2
    _geom_angle_atom_site_label_3
    _geom_angle_site_symmetry_1
    _geom_angle_site_symmetry_3
    _geom_angle
    _geom_angle_publ_flag
    C2 O1 C10 . . 119.73(16) ?
    C3 C2 O1 . . 121.22(18) ?
    C3 C2 C11 . . 127.40(19) ?
    O1 C2 C11 . . 111.35(17) ?
    C2 C3 C4 . . 123.5(2) ?
    C2 C3 H3 . . 118.3 ?
    C4 C3 H3 . . 118.3 ?
    O17 C4 C3 . . 121.2(2) ?
    O17 C4 C9 . . 124.2(2) ?
    C3 C4 C9 . . 114.51(18) ?
    O18 C5 C6 . . 123.80(18) ?
    O18 C5 C9 . . 115.77(18) ?
    C6 C5 C9 . . 120.43(18) ?
    C5 C6 C7 . . 120.84(19) ?
    C5 C6 H6 . . 119.6 ?
    C7 C6 H6 . . 119.6 ?
    O24 C7 C8 . . 125.08(18) ?
    O24 C7 C6 . . 113.78(18) ?
    C8 C7 C6 . . 121.11(19) ?
    C7 C8 C10 . . 117.24(19) ?
    C7 C8 H8 . . 121.4 ?
    C10 C8 H8 . . 121.4 ?
    C10 C9 C5 . . 115.94(18) ?
    C10 C9 C4 . . 118.98(18) ?
    C5 C9 C4 . . 125.06(18) ?
    O1 C10 C8 . . 113.59(17) ?
    O1 C10 C9 . . 121.98(18) ?
    C8 C10 C9 . . 124.43(19) ?
    C12 C11 C16 . . 118.3(2) ?
    C12 C11 C2 . . 121.07(18) ?
    C16 C11 C2 . . 120.61(19) ?
    C13 C12 C11 . . 120.9(2) ?
    C13 C12 H12 . . 119.5 ?
    C11 C12 H12 . . 119.5 ?
    C14 C13 C12 . . 119.9(2) ?
    C14 C13 H13 . . 120.0 ?
    C12 C13 H13 . . 120.0 ?
    C15 C14 C13 . . 119.9(2) ?
    C15 C14 H14 . . 120.0 ?
    C13 C14 H14 . . 120.0 ?
    C14 C15 C16 . . 120.6(2) ?
    C14 C15 H15 . . 119.7 ?
    C16 C15 H15 . . 119.7 ?
    C15 C16 C11 . . 120.3(2) ?
    C15 C16 H16 . . 119.9 ?
    C11 C16 H16 . . 119.9 ?
    C5 O18 C19 . . 117.84(16) ?
    O18 C19 C20 . . 112.95(17) ?
    O18 C19 H19A . . 109.0 ?
    C20 C19 H19A . . 109.0 ?
    O18 C19 H19B . . 109.0 ?
    C20 C19 H19B . . 109.0 ?
    H19A C19 H19B . . 107.8 ?
    O21 C20 O22 . . 125.3(2) ?
    O21 C20 C19 . . 125.6(2) ?
    O22 C20 C19 . . 109.07(18) ?
    C20 O22 C23 . . 116.67(18) ?
    O22 C23 H23A . . 109.5 ?
    O22 C23 H23B . . 109.5 ?
    H23A C23 H23B . . 109.5 ?
    O22 C23 H23C . . 109.5 ?
    H23A C23 H23C . . 109.5 ?
    H23B C23 H23C . . 109.5 ?
    C7 O24 C25 . . 119.88(16) ?
    O24 C25 C26 . . 111.09(18) ?
    O24 C25 H25A . . 109.4 ?
    C26 C25 H25A . . 109.4 ?
    O24 C25 H25B . . 109.4 ?
    C26 C25 H25B . . 109.4 ?
    H25A C25 H25B . . 108.0 ?
    O27 C26 O28 . . 124.2(2) ?
    O27 C26 C25 . . 126.1(2) ?
    O28 C26 C25 . . 109.75(18) ?
    C26 O28 C29 . . 116.20(18) ?
    O28 C29 H29A . . 109.5 ?
    O28 C29 H29B . . 109.5 ?
    H29A C29 H29B . . 109.5 ?
    O28 C29 H29C . . 109.5 ?
    H29A C29 H29C . . 109.5 ?
    H29B C29 H29C . . 109.5 ?
loop_
    _geom_torsion_atom_site_label_1
    _geom_torsion_atom_site_label_2
    _geom_torsion_atom_site_label_3
    _geom_torsion_atom_site_label_4
    _geom_torsion_site_symmetry_1
    _geom_torsion_site_symmetry_2
    _geom_torsion_site_symmetry_3
    _geom_torsion_site_symmetry_4
    _geom_torsion
    _geom_torsion_publ_flag
    C10 O1 C2 C3 . . . . -0.2(3) ?
    C10 O1 C2 C11 . . . . -178.52(15) ?
    O1 C2 C3 C4 . . . . -2.6(3) ?
    C11 C2 C3 C4 . . . . 175.34(19) ?
    C2 C3 C4 O17 . . . . -177.0(2) ?
    C2 C3 C4 C9 . . . . 3.3(3) ?
    O18 C5 C6 C7 . . . . -179.33(18) ?
    C9 C5 C6 C7 . . . . 0.4(3) ?
    C5 C6 C7 O24 . . . . -177.80(18) ?
    C5 C6 C7 C8 . . . . 0.5(3) ?
    O24 C7 C8 C10 . . . . 177.02(18) ?
    C6 C7 C8 C10 . . . . -1.0(3) ?
    O18 C5 C9 C10 . . . . 179.10(16) ?
    C6 C5 C9 C10 . . . . -0.7(3) ?
    O18 C5 C9 C4 . . . . 0.5(3) ?
    C6 C5 C9 C4 . . . . -179.34(19) ?
    O17 C4 C9 C10 . . . . 179.1(2) ?
    C3 C4 C9 C10 . . . . -1.2(3) ?
    O17 C4 C9 C5 . . . . -2.3(3) ?
    C3 C4 C9 C5 . . . . 177.45(19) ?
    C2 O1 C10 C8 . . . . -177.96(16) ?
    C2 O1 C10 C9 . . . . 2.3(3) ?
    C7 C8 C10 O1 . . . . -178.97(17) ?
    C7 C8 C10 C9 . . . . 0.8(3) ?
    C5 C9 C10 O1 . . . . 179.79(16) ?
    C4 C9 C10 O1 . . . . -1.5(3) ?
    C5 C9 C10 C8 . . . . 0.1(3) ?
    C4 C9 C10 C8 . . . . 178.82(18) ?
    C3 C2 C11 C12 . . . . 165.1(2) ?
    O1 C2 C11 C12 . . . . -16.8(3) ?
    C3 C2 C11 C16 . . . . -17.2(3) ?
    O1 C2 C11 C16 . . . . 160.97(18) ?
    C16 C11 C12 C13 . . . . -1.9(3) ?
    C2 C11 C12 C13 . . . . 175.95(19) ?
    C11 C12 C13 C14 . . . . -0.1(3) ?
    C12 C13 C14 C15 . . . . 1.9(3) ?
    C13 C14 C15 C16 . . . . -1.7(4) ?
    C14 C15 C16 C11 . . . . -0.2(4) ?
    C12 C11 C16 C15 . . . . 2.0(3) ?
    C2 C11 C16 C15 . . . . -175.8(2) ?
    C6 C5 O18 C19 . . . . 7.8(3) ?
    C9 C5 O18 C19 . . . . -171.99(17) ?
    C5 O18 C19 C20 . . . . -81.3(2) ?
    O18 C19 C20 O21 . . . . -20.0(3) ?
    O18 C19 C20 O22 . . . . 162.55(15) ?
    O21 C20 O22 C23 . . . . -13.6(3) ?
    C19 C20 O22 C23 . . . . 163.86(19) ?
    C8 C7 O24 C25 . . . . 8.3(3) ?
    C6 C7 O24 C25 . . . . -173.57(18) ?
    C7 O24 C25 C26 . . . . 77.5(2) ?
    O24 C25 C26 O27 . . . . -6.8(3) ?
    O24 C25 C26 O28 . . . . 172.89(16) ?
    O27 C26 O28 C29 . . . . 2.7(3) ?
    C25 C26 O28 C29 . . . . -176.98(18) ?
loop_
    _geom_hbond_atom_site_label_D
    _geom_hbond_atom_site_label_H
    _geom_hbond_atom_site_label_A
    _geom_hbond_site_symmetry_A
    _geom_hbond_distance_DH
    _geom_hbond_distance_HA
    _geom_hbond_distance_DA
    _geom_hbond_angle_DHA
    _geom_hbond_publ_flag
    C19 H19A O17 2_665 0.97 2.54 3.214(3) 127.0 y
    C19 H19A O18 2_665 0.97 2.58 3.366(2) 138.3 y
    C29 H29A Cg3 1_655 0.96 3.063 3.765 131.16 y
data_global
_journal_date_recd_electronic     2008-11-06
_journal_date_accepted     2009-01-08
_journal_name_full     'Acta Crystallographica, Section E'
_journal_year     2009
_journal_volume     65
_journal_issue      2
_journal_page_first     o314
_journal_page_last     o315
_journal_paper_category     QO
_journal_coeditor_code     FB2124
_publ_contact_author_name     'Dr. Nagarajan Vembu'
_publ_contact_author_address
;
       Nagarajan Vembu
       Department of Chemistry
       Urumu Dhanalakshmi College
       Tiruchirappalli - 620 019
       Tamil Nadu, India
;
_publ_contact_author_email     vembu57@yahoo.com
_publ_contact_author_fax     ?
_publ_contact_author_phone     '0091 431 2772525'
_publ_section_title
;
Dimethyl 2,2'-[(4-oxo-2-phenyl-4<i>H</i>-chromene-5,7-diyl)dioxy]diacetate: a
less densely packed polymorph
;
loop_
    _publ_author_name
    _publ_author_address
    'Nallasivam, Angannan'
;
Department of Chemistry
National Institute of Technology
Tiruchirappalli 620 015
India
;
    'Nethaji, Munirathinam'
;
Department of Inorganic and Physical Chemistry
Indian Institute of Science
Bangalore 560 012
India
;
    'Vembu, Nagarajan'
;
Department of Chemistry
Urumu Dhanalakshmi College
Tiruchirappalli 620 019
India
;
    'Jaswant, Buckle'
;
Department of Chemistry
Government Arts College
Karur 639 005
India
;
    'Sulochana, Nagarajan'
;
Department of Chemistry
National Institute of Technology
Tiruchirappalli 620 015
India
;
