# Supplementary material for: Dimethyl 2,2′-[(4-oxo-2-phenyl-4H-chromene-5,7-di­yl)di­oxy]diacetate: a less densely packed polymorph
Source: Acta Crystallogr Sect E Struct Rep Online. 2009 Jan 14;65(Pt 2):o314–5. doi: 10.1107/S1600536809001019 (PMC2968320; doi:10.1107/S1600536809001019)
Supplement: Supplementary file 2 [file e-65-0o314-Isup2.hkl]

# 
# h,k,l, Fc-squared, Fo-squared, sigma(Fo-squared) and status flag 
# 
data_I
_shelx_title ' re90_m in P-1' 
_shelx_refln_list_code          4 
_shelx_F_calc_maximum      141.76 
_exptl_crystal_F_000       416.00 
_reflns_d_resolution_high  0.7573 
 
loop_ 
 _symmetry_equiv_pos_as_xyz 
 'x, y, z' 
 '-x, -y, -z' 
 
_cell_length_a     9.4024 
_cell_length_b     9.8506 
_cell_length_c    11.1570 
_cell_angle_alpha  67.817 
_cell_angle_beta   80.300 
_cell_angle_gamma  89.683 
 
_shelx_F_squared_multiplier     1.000 
 
loop_ 
 _refln_index_h 
 _refln_index_k 
 _refln_index_l 
 _refln_F_squared_calc 
 _refln_F_squared_meas 
 _refln_F_squared_sigma 
 _refln_observed_status 
   1   0   0     2688.63     2811.92     19.17 o 
   2   0   0       57.43       71.45      1.67 o 
   3   0   0     1733.60     1659.48     13.76 o 
   4   0   0      300.73      334.74      5.30 o 
   5   0   0      329.40      332.83      5.89 o 
   6   0   0       71.06       70.92      3.23 o 
   7   0   0      152.99      134.93      4.48 o 
   8   0   0       23.62       28.20      3.53 o 
   9   0   0        4.89        5.50      2.62 o 
  10   0   0        9.26        5.39      3.45 o 
  11   0   0        0.67        1.45      3.56 o 
  12   0   0        0.83       10.02      6.06 o 
 -12   1   0        6.86       -1.65      7.34 o 
 -11   1   0        0.17        5.23      3.63 o 
 -10   1   0        2.26        8.68      3.54 o 
  -9   1   0        5.07        5.55      2.02 o 
  -8   1   0       28.70       34.60      2.76 o 
  -7   1   0       56.53       61.71      3.15 o 
  -6   1   0      141.67      142.62      4.24 o 
  -5   1   0     1119.32     1139.34     15.75 o 
  -4   1   0        0.62        2.16      0.80 o 
  -3   1   0        2.99        3.10      0.76 o 
  -2   1   0     8839.38     8871.76     83.25 o 
  -1   1   0       53.56       57.04      1.55 o 
   0   1   0      333.86      358.65      3.84 o 
   1   1   0      348.66      346.06      4.42 o 
   2   1   0     1823.23     1859.78     14.10 o 
   3   1   0     1731.16     1945.05     15.74 o 
   4   1   0       42.78       46.21      2.53 o 
   5   1   0      163.94      172.59      4.19 o 
   6   1   0        8.54       11.41      1.57 o 
   7   1   0      175.41      166.25      5.93 o 
   8   1   0       19.13       24.97      3.27 o 
   9   1   0       98.61      108.34      6.07 o 
  10   1   0       97.13       93.07      6.21 o 
  11   1   0       14.67       14.55      3.86 o 
  12   1   0        0.89       12.31      7.64 o 
 -11   2   0        0.18        4.17      3.68 o 
 -10   2   0        2.99        4.02      2.44 o 
  -9   2   0       29.97       28.21      2.91 o 
  -8   2   0        0.43        1.87      1.63 o 
  -7   2   0      275.96      274.08      6.47 o 
  -6   2   0        5.72        2.37      1.25 o 
  -5   2   0      365.14      376.83      7.53 o 
  -4   2   0       22.03       30.32      2.45 o 
  -3   2   0     1090.75     1155.14     13.64 o 
  -2   2   0     9648.58     9583.11     63.35 o 
  -1   2   0      154.23      162.20      2.98 o 
   0   2   0     2747.03     2952.43     21.33 o 
   1   2   0     4296.39     4463.22     30.24 o 
   2   2   0     2619.26     2739.82     20.06 o 
   3   2   0      640.40      680.00      7.53 o 
   4   2   0      115.89      108.08      2.94 o 
   5   2   0        0.79        1.62      0.99 o 
   6   2   0       27.51       26.45      1.99 o 
   7   2   0        0.27        1.74      2.14 o 
   8   2   0       17.75       24.86      5.58 o 
   9   2   0      153.64      147.37      8.31 o 
  10   2   0        9.39       16.40      3.52 o 
  11   2   0        1.03        0.70      3.45 o 
 -11   3   0        1.62        6.87      5.33 o 
 -10   3   0        5.47        4.42      2.42 o 
  -9   3   0       21.81       24.12      2.82 o 
  -8   3   0       14.18       12.89      2.03 o 
  -7   3   0        0.20        0.77      1.36 o 
  -6   3   0       44.96       48.12      2.63 o 
  -5   3   0        2.41        3.01      1.15 o 
  -4   3   0       97.86       88.96      3.29 o 
  -3   3   0      116.50      115.23      3.43 o 
  -2   3   0     2119.00     2139.74     18.41 o 
  -1   3   0       44.28       35.88      3.19 o 
   0   3   0      523.65      502.68      6.21 o 
   1   3   0      571.79      589.75      6.09 o 
   2   3   0       80.42       83.18      2.33 o 
   3   3   0      104.48       98.39      2.63 o 
   4   3   0      316.09      295.37      5.10 o 
   5   3   0       52.94       57.45      2.48 o 
   6   3   0      140.89      136.00      5.55 o 
   7   3   0       37.73       37.37      3.51 o 
   8   3   0      264.38      270.37     10.76 o 
   9   3   0       18.06       17.15      3.28 o 
  10   3   0        1.33       -0.73      2.99 o 
  11   3   0        8.44       15.81      5.88 o 
 -11   4   0        0.15       -0.08      3.76 o 
 -10   4   0        3.16        1.93      3.03 o 
  -9   4   0       34.98       30.14      3.32 o 
  -8   4   0        0.02        0.97      1.94 o 
  -7   4   0       19.76       20.70      2.45 o 
  -6   4   0        7.01       10.43      2.02 o 
  -5   4   0      113.22      117.79      4.34 o 
  -4   4   0        0.46        1.71      1.81 o 
  -3   4   0      195.05      224.63      5.62 o 
  -2   4   0      179.11      190.42      4.55 o 
  -1   4   0       73.76       77.67      3.76 o 
   0   4   0     2230.52     2383.12     20.06 o 
   1   4   0       71.18       75.01      2.51 o 
   2   4   0      530.04      560.34      7.14 o 
   3   4   0       72.51       67.00      2.41 o 
   4   4   0     1043.49     1068.71     11.59 o 
   5   4   0        2.53        2.44      1.66 o 
   6   4   0      513.76      542.14     13.26 o 
   7   4   0      290.13      278.52      8.70 o 
   8   4   0        1.87        6.12      2.61 o 
   9   4   0        5.26        0.45      3.94 o 
  10   4   0        6.22       11.00      5.11 o 
  11   4   0       14.71       22.38      6.76 o 
 -11   5   0       14.64       13.17      4.73 o 
 -10   5   0       13.76       12.88      3.75 o 
  -9   5   0        0.18        0.95      2.63 o 
  -8   5   0        0.15       -1.17      2.06 o 
  -7   5   0        3.97        8.25      2.20 o 
  -6   5   0        2.62        2.78      1.64 o 
  -5   5   0      225.34      198.80      6.30 o 
  -4   5   0      163.43      138.46      4.74 o 
  -3   5   0        0.93        1.65      1.11 o 
  -2   5   0      297.71      300.35      6.28 o 
  -1   5   0       18.72       16.42      1.64 o 
   0   5   0      333.66      299.55      5.76 o 
   1   5   0      199.90      210.55      4.70 o 
   2   5   0        1.70        5.63      1.10 o 
   3   5   0       86.67       87.04      3.84 o 
   4   5   0      270.04      258.71      6.98 o 
   5   5   0        0.02        2.61      1.91 o 
   6   5   0      697.59      670.11     18.29 o 
   7   5   0       35.08       36.70      5.67 o 
   8   5   0        4.36        1.58      3.30 o 
   9   5   0       14.07       20.28      5.71 o 
  10   5   0        1.31       12.02      6.06 o 
 -10   6   0        0.52        1.46      3.80 o 
  -9   6   0        4.21        7.96      3.24 o 
  -8   6   0        0.08       -0.11      2.52 o 
  -7   6   0       47.62       53.53      3.86 o 
  -6   6   0       55.86       66.01      5.36 o 
  -5   6   0       13.68       12.57      3.29 o 
  -4   6   0       83.14       79.98      3.95 o 
  -3   6   0       10.08       16.83      3.16 o 
  -2   6   0       29.73       34.22      2.48 o 
  -1   6   0     1451.24     1439.26     16.22 o 
   0   6   0      310.71      316.07      6.50 o 
   1   6   0       17.01       22.32      1.89 o 
   2   6   0       80.20       84.29      3.07 o 
   3   6   0       19.35       20.58      2.48 o 
   4   6   0      494.18      530.25     17.61 o 
   5   6   0       76.77       76.35      7.30 o 
   6   6   0       11.57        8.26      3.98 o 
   7   6   0       17.06       21.14      5.28 o 
   8   6   0        6.22        9.69      4.77 o 
   9   6   0        1.30       -0.15      4.58 o 
 -10   7   0        0.05       -1.15      5.56 o 
  -9   7   0        0.00        3.98      3.37 o 
  -8   7   0        4.24        4.96      3.55 o 
  -7   7   0        9.19        7.88      3.11 o 
  -6   7   0        4.21        7.94      2.78 o 
  -5   7   0        7.37        8.94      2.17 o 
  -4   7   0        0.02        1.93      1.78 o 
  -3   7   0       48.49       45.59      3.17 o 
  -2   7   0      127.23      111.33      4.53 o 
  -1   7   0       17.45       21.07      3.03 o 
   0   7   0       88.29       82.42      3.59 o 
   1   7   0       60.14       57.79      3.93 o 
   2   7   0      258.21      252.45     12.02 o 
   3   7   0       92.09       81.84      7.27 o 
   4   7   0      152.91      122.76      9.07 o 
   5   7   0        0.01       -0.17      3.19 o 
   6   7   0        2.57        1.80      4.30 o 
   7   7   0        4.97        7.28      5.01 o 
   8   7   0       42.00       36.35      6.59 o 
   9   7   0        2.06        7.62      6.53 o 
  -9   8   0        0.08       -0.13      4.02 o 
  -8   8   0        0.15       -1.68      2.96 o 
  -7   8   0        0.10        3.62      4.49 o 
  -6   8   0        4.47        4.16      2.55 o 
  -5   8   0        1.24       -1.48      2.09 o 
  -4   8   0        5.05        3.49      1.98 o 
  -3   8   0      134.44      133.75      7.54 o 
  -2   8   0        8.19        9.28      2.21 o 
  -1   8   0        0.58        1.47      2.68 o 
   0   8   0       24.16       28.93      3.65 o 
   1   8   0        0.11        1.45      3.45 o 
   2   8   0        0.81       -0.21      3.25 o 
   3   8   0        0.46        0.28      3.55 o 
   4   8   0       55.74       64.92      7.70 o 
   5   8   0       19.41       20.61      5.16 o 
   6   8   0        0.02        1.95      4.98 o 
   7   8   0        0.24        2.67      5.93 o 
   8   8   0       22.72       25.76      7.42 o 
  -8   9   0        0.63        0.98      3.79 o 
  -7   9   0        0.87        1.73      4.71 o 
  -6   9   0        0.88        1.59      2.99 o 
  -5   9   0        4.16        3.95      2.58 o 
  -4   9   0        5.66        5.34      3.50 o 
  -3   9   0        0.00        2.23      3.17 o 
  -2   9   0        0.48       -3.87      4.69 o 
  -1   9   0       10.76       12.84      3.59 o 
   0   9   0        0.07       -1.33      6.27 o 
   1   9   0        0.38        4.30      4.09 o 
   2   9   0        0.32        3.55      4.19 o 
   3   9   0       13.46       15.70      5.16 o 
   4   9   0        3.27        2.44      4.79 o 
   5   9   0        0.56        2.65      5.20 o 
   6   9   0        6.89        4.07      6.59 o 
   7   9   0        7.00       14.62      8.47 o 
  -7  10   0        0.49        1.82      6.14 o 
  -6  10   0        5.41        9.78      5.33 o 
  -5  10   0        3.46       10.89      4.99 o 
  -4  10   0        1.64        4.64      4.39 o 
  -3  10   0        2.06        8.90      3.98 o 
  -2  10   0        0.33        0.53      3.26 o 
  -1  10   0        0.04        4.66      7.72 o 
   0  10   0        2.23        9.14      4.62 o 
   1  10   0        1.02        1.05      4.39 o 
   2  10   0        3.99        6.03      5.18 o 
   3  10   0        0.62       -0.43      4.32 o 
   4  10   0        1.56        2.74      6.21 o 
   5  10   0       11.12       23.05      8.20 o 
  -5  11   0        4.04       14.31      7.19 o 
  -4  11   0        0.56        2.03      5.31 o 
  -3  11   0        1.49        3.74      4.64 o 
  -2  11   0        0.48       -6.89      8.92 o 
  -1  11   0        2.20        0.89      4.55 o 
   0  11   0        0.44       -0.13      5.76 o 
   1  11   0        3.51        2.22      5.76 o 
   2  11   0        2.10       13.84      6.91 o 
   3  11   0        0.06        1.37      7.19 o 
   0  12   0        2.93       -0.09      7.45 o 
  -2 -11   1        0.82        1.54      7.53 o 
  -1 -11   1        4.21        6.83      7.28 o 
   0 -11   1        1.45       -3.64      6.18 o 
   1 -11   1        3.27        3.27     10.55 o 
   2 -11   1        0.22       27.67     11.53 o 
   3 -11   1        0.54        4.85      8.93 o 
   4 -11   1        0.45       -0.94      5.44 o 
  -4 -10   1        0.06       -6.80      6.80 o 
  -3 -10   1        0.68       -2.33      5.99 o 
  -2 -10   1        0.67       -4.11      5.24 o 
  -1 -10   1       21.06       22.25      6.55 o 
   0 -10   1       23.79       26.55      5.35 o 
   1 -10   1       10.09       -3.40      8.22 o 
   2 -10   1        0.45        3.58      3.68 o 
   3 -10   1        0.00        1.23      4.31 o 
   4 -10   1        0.57       -3.17      4.31 o 
   5 -10   1        1.07       -1.66      5.50 o 
   6 -10   1        1.72        8.17      6.80 o 
  -6  -9   1        0.01        0.24      6.25 o 
  -5  -9   1        0.61        4.24      6.29 o 
  -4  -9   1        1.71        3.70      5.44 o 
  -3  -9   1        1.64        7.38      5.28 o 
  -2  -9   1        2.23        8.54      4.92 o 
  -1  -9   1       19.92       26.96      5.86 o 
   0  -9   1        5.80        1.24      6.20 o 
   1  -9   1        1.21        1.74      4.24 o 
   2  -9   1        0.57        3.26      2.98 o 
   3  -9   1       15.31       17.93      4.23 o 
   4  -9   1        0.02        5.90      3.80 o 
   5  -9   1        0.33       -3.41      4.04 o 
   6  -9   1        0.18        6.67      6.04 o 
   7  -9   1        0.66        7.27      4.81 o 
  -7  -8   1       14.65       24.31      7.55 o 
  -6  -8   1        1.58        0.04      4.75 o 
  -5  -8   1        0.32       -2.87      3.81 o 
  -4  -8   1        2.70        2.72      4.60 o 
  -3  -8   1       57.22       64.81      7.83 o 
  -2  -8   1       29.77       30.77      5.69 o 
  -1  -8   1        1.08        1.63      3.57 o 
   0  -8   1       16.02       12.35      3.43 o 
   1  -8   1       20.48       22.54      3.87 o 
   2  -8   1        1.45        0.19      2.69 o 
   3  -8   1        0.48       -0.52      2.70 o 
   4  -8   1        2.55       10.06      8.73 o 
   5  -8   1        3.27        0.53      4.94 o 
   6  -8   1        6.74        8.19      4.50 o 
   7  -8   1        0.21       -1.70      2.35 o 
   8  -8   1        1.81        5.88      3.46 o 
   9  -8   1        0.01       -1.22      4.20 o 
  -8  -7   1        9.32        9.57      5.97 o 
  -7  -7   1        1.37        5.74      5.24 o 
  -6  -7   1        0.92        1.69      4.21 o 
  -5  -7   1        0.20        2.57      4.07 o 
  -4  -7   1        6.68        4.26      4.07 o 
  -3  -7   1       19.29       14.02      4.32 o 
  -2  -7   1       83.19       76.67      7.36 o 
  -1  -7   1      273.40      267.30     13.81 o 
   0  -7   1        0.04        2.03      1.90 o 
   1  -7   1        1.22        2.86      2.11 o 
   2  -7   1       27.19       25.64      2.50 o 
   3  -7   1        0.84        4.39      1.86 o 
   4  -7   1       11.06       11.06      2.21 o 
   5  -7   1        9.96       12.72      4.03 o 
   6  -7   1        0.39        3.79      2.07 o 
   7  -7   1       32.64       30.04      3.34 o 
   8  -7   1       39.61       36.98      6.25 o 
   9  -7   1        7.08       12.30      3.74 o 
  10  -7   1        0.52       -4.13      4.40 o 
  -9  -6   1        3.94       12.52      5.41 o 
  -8  -6   1       10.91        8.13      4.54 o 
  -7  -6   1        0.34        2.53      4.21 o 
  -6  -6   1       62.31       65.05      7.60 o 
  -5  -6   1        2.15        8.69      3.92 o 
  -4  -6   1      151.49      153.37      9.84 o 
  -3  -6   1      104.70       89.31      7.28 o 
  -2  -6   1        4.16        5.14      1.83 o 
  -1  -6   1        1.17        2.80      1.76 o 
   0  -6   1        2.41        5.94      1.40 o 
   1  -6   1       42.84       47.86      2.74 o 
   2  -6   1       26.41       26.11      2.27 o 
   3  -6   1       11.22       16.50      3.35 o 
   4  -6   1        6.60       11.42      1.99 o 
   5  -6   1       63.77       62.65      3.74 o 
   6  -6   1      102.28      101.84      4.86 o 
   7  -6   1       17.22       13.22      2.88 o 
   8  -6   1        0.46       -0.06      3.30 o 
   9  -6   1        2.31        7.41      3.95 o 
  10  -6   1        9.48        8.47      4.24 o 
 -10  -5   1        6.16       17.12      6.46 o 
  -9  -5   1       15.65       20.46      5.88 o 
  -8  -5   1        1.09       -1.65      3.81 o 
  -7  -5   1        4.04        8.35      3.85 o 
  -6  -5   1       52.30       51.85      6.33 o 
  -5  -5   1       41.76       38.45      5.26 o 
  -4  -5   1        9.75        8.05      2.95 o 
  -3  -5   1       14.10       16.35      1.67 o 
  -2  -5   1       43.22       41.83      2.16 o 
  -1  -5   1       12.72       17.08      1.65 o 
   0  -5   1      445.51      443.17      7.19 o 
   1  -5   1       39.75       37.94      2.27 o 
   2  -5   1        2.54        3.50      1.18 o 
   3  -5   1      138.29      129.83      5.71 o 
   4  -5   1      142.15      134.42      4.73 o 
   5  -5   1       65.24       65.49      3.57 o 
   6  -5   1        2.57        6.21      1.81 o 
   7  -5   1       39.80       40.81      3.38 o 
   8  -5   1        1.70        0.73      2.24 o 
   9  -5   1        1.79       -0.15      2.31 o 
  10  -5   1        2.09        4.34      3.22 o 
  11  -5   1        4.96        6.21      4.71 o 
 -10  -4   1        0.04        7.68      5.20 o 
  -9  -4   1       12.72        8.96      4.82 o 
  -8  -4   1        0.20        1.26      3.38 o 
  -7  -4   1        4.60        3.60      3.42 o 
  -6  -4   1       40.34       47.99      3.57 o 
  -5  -4   1       58.20       52.73      7.53 o 
  -4  -4   1      200.49      187.95      6.87 o 
  -3  -4   1       45.91       47.70      2.19 o 
  -2  -4   1      378.89      451.31     10.48 o 
  -1  -4   1     1331.55     1453.50     14.07 o 
   0  -4   1      170.43      148.86      3.56 o 
   1  -4   1      611.25      604.71      7.25 o 
   2  -4   1        0.01        1.53      1.04 o 
   3  -4   1        4.79        6.51      1.29 o 
   4  -4   1       55.98       56.49      2.94 o 
   5  -4   1        0.08        5.82      1.83 o 
   6  -4   1       26.80       27.72      2.56 o 
   7  -4   1       19.13       17.02      3.71 o 
   8  -4   1        8.24        9.69      3.16 o 
   9  -4   1        0.37        3.69      2.46 o 
  10  -4   1       10.51       16.50      3.36 o 
  11  -4   1        0.64        0.63      3.56 o 
 -11  -3   1        0.77        9.69      5.99 o 
 -10  -3   1        8.30       10.14      4.71 o 
  -9  -3   1       24.01       21.18      5.18 o 
  -8  -3   1      185.65      192.26      7.68 o 
  -7  -3   1      215.06      189.48      7.08 o 
  -6  -3   1      257.49      240.53      7.31 o 
  -5  -3   1      277.10      293.37      5.84 o 
  -4  -3   1      242.87      218.65      4.80 o 
  -3  -3   1       17.31       16.03      1.40 o 
  -2  -3   1      135.97      130.24      4.47 o 
  -1  -3   1       56.03       59.50      3.29 o 
   0  -3   1      348.33      358.09      5.05 o 
   1  -3   1      171.40      177.87      3.71 o 
   2  -3   1       61.89       51.89      2.18 o 
   3  -3   1     1534.99     1581.30     15.84 o 
   4  -3   1       98.76       98.49      3.50 o 
   5  -3   1      293.19      272.14     13.32 o 
   6  -3   1        1.69        2.02      1.31 o 
   7  -3   1        0.86        3.96      1.82 o 
   8  -3   1      105.26      104.55      4.48 o 
   9  -3   1       35.86       38.99      3.22 o 
  10  -3   1        2.48        5.20      2.26 o 
  11  -3   1        5.14        4.15      5.59 o 
 -11  -2   1       22.22       21.70      6.23 o 
 -10  -2   1        1.59        5.50      3.32 o 
  -9  -2   1       27.68       26.34      4.57 o 
  -8  -2   1      176.21      164.31      6.91 o 
  -7  -2   1      112.07      101.07      5.06 o 
  -6  -2   1       65.62       60.87      2.93 o 
  -5  -2   1      261.81      251.62      5.29 o 
  -4  -2   1      519.85      504.28      7.09 o 
  -3  -2   1       10.82       15.42      1.30 o 
  -2  -2   1      356.56      376.19      4.86 o 
  -1  -2   1      157.43      142.81      2.60 o 
   0  -2   1      157.49      145.86      5.34 o 
   1  -2   1       68.57       80.77      2.13 o 
   2  -2   1      113.81      107.52      2.95 o 
   3  -2   1      176.83      142.34      5.91 o 
   4  -2   1       68.86       64.07      3.58 o 
   5  -2   1       13.24       13.29      1.54 o 
   6  -2   1      100.93      116.09      3.91 o 
   7  -2   1        1.32        1.26      1.29 o 
   8  -2   1       10.34       13.07      2.03 o 
   9  -2   1       33.67       31.81      2.89 o 
  10  -2   1        6.81        4.94      2.28 o 
  11  -2   1        0.62        3.16      6.81 o 
  12  -2   1        0.75        6.16      5.90 o 
 -11  -1   1       11.78        8.26      3.69 o 
 -10  -1   1       40.89       38.97      4.57 o 
  -9  -1   1      254.38      262.16      9.18 o 
  -8  -1   1       55.40       65.25      8.10 o 
  -7  -1   1      145.93      131.55      4.53 o 
  -6  -1   1        0.56        1.01      1.31 o 
  -5  -1   1       21.29       23.55      1.75 o 
  -4  -1   1       95.14       97.80      2.93 o 
  -3  -1   1       34.23       33.80      1.59 o 
  -2  -1   1     5862.02     6349.16     42.28 o 
  -1  -1   1      969.94      996.45      8.58 o 
   0  -1   1      657.24      684.94      8.67 o 
   1  -1   1      290.46      276.11      3.60 o 
   2  -1   1      526.86      592.25      6.30 o 
   3  -1   1       36.88       39.94      1.70 o 
   4  -1   1     1055.55     1120.10     11.47 o 
   5  -1   1        2.50        2.74      1.04 o 
   6  -1   1      336.57      333.55      6.59 o 
   7  -1   1      170.08      162.43      7.07 o 
   8  -1   1      100.48      102.60      5.18 o 
   9  -1   1        2.77        4.93      2.06 o 
  10  -1   1        0.02        2.07      2.91 o 
  11  -1   1        9.79       11.45      3.70 o 
  12  -1   1        0.41        7.39      4.62 o 
 -12   0   1        2.23       20.84      7.49 o 
 -11   0   1        6.21       21.03      4.99 o 
 -10   0   1       12.33        9.39      3.47 o 
  -9   0   1       17.46       28.12      3.65 o 
  -8   0   1        2.19        1.36      1.57 o 
  -7   0   1       25.36       24.93      2.20 o 
  -6   0   1       57.23       51.57      3.16 o 
  -5   0   1      165.83      158.46      4.08 o 
  -4   0   1      274.02      290.49      5.01 o 
  -3   0   1        0.05        0.43      0.68 o 
  -2   0   1      159.71      159.95      2.71 o 
  -1   0   1      198.49      206.08      2.55 o 
   0   0   1     1116.88     1195.98     16.50 o 
   1   0   1      955.00      935.25      8.75 o 
   2   0   1       86.30       88.37      2.34 o 
   3   0   1      104.80       95.42      2.40 o 
   4   0   1       10.75        8.34      1.02 o 
   5   0   1       60.16       63.61      3.57 o 
   6   0   1        1.43        2.92      1.12 o 
   7   0   1        0.81        1.88      1.34 o 
   8   0   1       30.21       36.30      2.83 o 
   9   0   1       32.14       35.55      4.00 o 
  10   0   1        7.83       10.77      3.50 o 
  11   0   1        5.99        3.55      3.52 o 
  12   0   1        2.12        8.61      4.53 o 
 -12   1   1       21.71       12.77     10.12 o 
 -11   1   1       44.86       51.35      8.24 o 
 -10   1   1        1.96        3.31      3.03 o 
  -9   1   1       12.12       10.31      2.44 o 
  -8   1   1        0.17        0.92      1.77 o 
  -7   1   1       40.70       34.27      2.47 o 
  -6   1   1       46.34       41.70      2.39 o 
  -5   1   1       38.91       41.22      2.15 o 
  -4   1   1      343.88      317.96      5.29 o 
  -3   1   1        2.12        1.43      0.70 o 
  -2   1   1     1048.46      972.59      9.85 o 
  -1   1   1     1626.15     1675.07     15.48 o 
   0   1   1       62.47       64.18      1.45 o 
   1   1   1      975.76     1033.18      9.88 o 
   2   1   1     1804.30     1876.13     14.17 o 
   3   1   1      684.54      683.59     10.38 o 
   4   1   1       32.44       29.17      1.54 o 
   5   1   1      151.19      174.30      4.09 o 
   6   1   1       25.66       25.77      2.01 o 
   7   1   1       20.44       20.93      2.05 o 
   8   1   1       22.38       28.74      3.33 o 
   9   1   1       14.47       18.21      7.08 o 
  10   1   1        2.28        6.74      5.26 o 
  11   1   1        1.63        0.59      3.79 o 
  12   1   1        0.45       13.23      7.05 o 
 -11   2   1        2.41        3.60      5.43 o 
 -10   2   1       28.22       33.58      4.23 o 
  -9   2   1        0.18        2.20      2.07 o 
  -8   2   1        2.31        5.72      1.84 o 
  -7   2   1        0.00        2.05      1.45 o 
  -6   2   1        6.66        7.12      1.38 o 
  -5   2   1      105.09       99.77      4.32 o 
  -4   2   1      335.72      310.88      6.90 o 
  -3   2   1     1780.32     1762.46     14.87 o 
  -2   2   1    20094.48    18492.67    144.45 o 
  -1   2   1     7371.65     7431.71     48.96 o 
   0   2   1     2683.00     2749.71     19.73 o 
   1   2   1      293.33      318.64      8.60 o 
   2   2   1      120.47      131.38      3.41 o 
   3   2   1      425.53      439.23      5.24 o 
   4   2   1      158.01      154.87      3.31 o 
   5   2   1       21.14       21.60      1.62 o 
   6   2   1       42.40       45.89      2.40 o 
   7   2   1       53.03       62.51      4.17 o 
   8   2   1       83.31       77.43      4.94 o 
   9   2   1        1.13        4.20      2.71 o 
  10   2   1       27.33       22.32      9.60 o 
  11   2   1        0.98        5.23      3.67 o 
  12   2   1        0.03        8.95      4.42 o 
 -11   3   1        0.01        2.30      3.72 o 
 -10   3   1        0.16        0.88      3.08 o 
  -9   3   1       42.49       47.84      3.54 o 
  -8   3   1       73.71       59.61      3.52 o 
  -7   3   1        5.13        6.54      1.69 o 
  -6   3   1       67.15       71.18      3.17 o 
  -5   3   1      554.01      558.39      8.35 o 
  -4   3   1       68.71       75.69      3.62 o 
  -3   3   1      292.26      321.96      5.70 o 
  -2   3   1        0.73        2.87      1.16 o 
  -1   3   1     1221.73     1222.06     11.41 o 
   0   3   1      175.93      167.58      3.28 o 
   1   3   1      307.04      300.68      8.14 o 
   2   3   1     1150.14     1213.74     10.68 o 
   3   3   1        1.27        2.46      0.70 o 
   4   3   1      378.00      353.58      5.16 o 
   5   3   1      253.42      228.89      4.51 o 
   6   3   1       25.31       23.94      3.31 o 
   7   3   1      258.01      260.77      8.25 o 
   8   3   1      389.54      368.28     15.50 o 
   9   3   1       15.46       16.75      5.67 o 
  10   3   1        4.16        7.89      3.24 o 
  11   3   1        1.92        4.73      3.54 o 
 -11   4   1        0.32        3.88      5.41 o 
 -10   4   1        3.72        7.53      3.43 o 
  -9   4   1        1.65        0.97      2.39 o 
  -8   4   1        0.09        1.88      1.74 o 
  -7   4   1        4.31        5.50      1.69 o 
  -6   4   1        0.07        0.40      1.42 o 
  -5   4   1       93.72       95.14      3.93 o 
  -4   4   1      889.37      835.13     11.32 o 
  -3   4   1      768.99      744.39      9.99 o 
  -2   4   1      230.45      211.48      4.67 o 
  -1   4   1      499.24      483.76      6.93 o 
   0   4   1      727.71      766.62      8.97 o 
   1   4   1      333.82      355.73      5.20 o 
   2   4   1      499.89      494.86      6.34 o 
   3   4   1      212.75      214.03      6.61 o 
   4   4   1       28.91       26.67      1.45 o 
   5   4   1       58.57       61.08      7.52 o 
   6   4   1        1.60        1.78      1.72 o 
   7   4   1       72.12       66.32      4.51 o 
   8   4   1        0.26       -2.19      2.19 o 
   9   4   1        3.60        8.73      2.92 o 
  10   4   1        3.96        2.70      3.26 o 
  11   4   1        3.55        9.37      5.67 o 
 -11   5   1        3.22        1.14      4.18 o 
 -10   5   1       12.09       12.37      3.69 o 
  -9   5   1        8.74        8.57      3.14 o 
  -8   5   1        4.47        6.80      2.57 o 
  -7   5   1       37.21       37.67      3.25 o 
  -6   5   1       17.27       12.04      2.25 o 
  -5   5   1      269.54      266.15      6.85 o 
  -4   5   1       61.87       54.72      3.05 o 
  -3   5   1      140.51      143.17      4.48 o 
  -2   5   1     1030.27     1056.17     12.64 o 
  -1   5   1      235.83      247.73      5.31 o 
   0   5   1       90.67       93.65      3.16 o 
   1   5   1       61.08       66.88      2.44 o 
   2   5   1       22.18       22.08      1.50 o 
   3   5   1       12.94       14.53      1.32 o 
   4   5   1        9.43       12.77      1.92 o 
   5   5   1      260.51      249.51      7.42 o 
   6   5   1      630.21      616.37     12.85 o 
   7   5   1      160.04      149.87      6.55 o 
   8   5   1        0.22        1.98      2.58 o 
   9   5   1       16.52       16.26      5.16 o 
  10   5   1        1.29        3.19      4.02 o 
 -10   6   1        0.03        0.12      3.55 o 
  -9   6   1        1.04        3.04      2.75 o 
  -8   6   1        5.77        6.32      2.99 o 
  -7   6   1        4.07        9.02      2.40 o 
  -6   6   1        4.72        7.19      2.89 o 
  -5   6   1       11.72       16.39      4.06 o 
  -4   6   1        1.21        2.70      1.56 o 
  -3   6   1        0.00        0.04      1.27 o 
  -2   6   1        2.59        2.24      1.24 o 
  -1   6   1        8.29        6.59      1.65 o 
   0   6   1        8.98        6.15      1.89 o 
   1   6   1        0.64        2.62      1.02 o 
   2   6   1        6.51        9.15      1.46 o 
   3   6   1        1.51        1.92      1.57 o 
   4   6   1      115.16      111.90      4.94 o 
   5   6   1      565.72      533.48     11.70 o 
   6   6   1       42.92       34.82      4.60 o 
   7   6   1       33.97       29.53      5.28 o 
   8   6   1       24.39       25.61      5.61 o 
   9   6   1       10.78       11.41      5.28 o 
  10   6   1        0.81        2.01      5.88 o 
 -10   7   1        0.23        2.99      4.43 o 
  -9   7   1        0.88        4.33      3.76 o 
  -8   7   1        0.00        0.43      2.68 o 
  -7   7   1        1.04        1.53      2.36 o 
  -6   7   1        2.42        5.60      2.17 o 
  -5   7   1       33.51       33.99      3.13 o 
  -4   7   1        1.96        1.32      1.64 o 
  -3   7   1        0.77        2.62      1.60 o 
  -2   7   1        0.06        1.18      1.50 o 
  -1   7   1      110.94      100.71      4.05 o 
   0   7   1       60.43       61.22      3.18 o 
   1   7   1        3.26        5.75      1.32 o 
   2   7   1       43.59       47.36      3.31 o 
   3   7   1       18.75       24.95      2.85 o 
   4   7   1      159.38      150.68      6.11 o 
   5   7   1       11.78        8.79      4.15 o 
   6   7   1       47.09       54.59      7.04 o 
   7   7   1        3.28        7.47      4.45 o 
   8   7   1        1.32        2.53      5.03 o 
   9   7   1        0.00        1.22      5.33 o 
  -9   8   1        0.66        1.35      3.83 o 
  -8   8   1        0.00       -1.34      3.11 o 
  -7   8   1        5.24        6.69      2.92 o 
  -6   8   1       16.02       17.54      3.12 o 
  -5   8   1        3.27        6.87      2.58 o 
  -4   8   1        5.22        5.14      2.10 o 
  -3   8   1       52.94       60.11      6.18 o 
  -2   8   1       74.74       66.98      3.89 o 
  -1   8   1        0.71        0.97      1.66 o 
   0   8   1        6.01        5.45      1.76 o 
   1   8   1       15.43       12.72      3.92 o 
   2   8   1        2.66        0.75      3.10 o 
   3   8   1        4.95       10.49      3.98 o 
   4   8   1       10.22       11.88      4.26 o 
   5   8   1       14.40       15.53      4.51 o 
   6   8   1       38.84       37.32      6.80 o 
   7   8   1        5.79        6.18      5.50 o 
   8   8   1        0.00        4.49      6.42 o 
  -8   9   1        0.35       -3.16      3.16 o 
  -7   9   1        0.91        0.73      2.87 o 
  -6   9   1        2.12        0.94      2.74 o 
  -5   9   1        6.14        7.20      2.81 o 
  -4   9   1       18.60       21.70      3.41 o 
  -3   9   1        2.27        4.00      2.50 o 
  -2   9   1        8.41       10.59      2.42 o 
  -1   9   1       64.78       60.14      3.83 o 
   0   9   1        0.51        4.06      3.57 o 
   1   9   1        0.62        4.15      3.72 o 
   2   9   1       95.67       94.53      8.50 o 
   3   9   1       10.34       15.19      4.94 o 
   4   9   1        0.01        0.69      3.94 o 
   5   9   1        9.53        6.66      5.01 o 
   6   9   1        9.49       13.22      6.36 o 
   7   9   1        1.46       -3.25      6.48 o 
  -7  10   1        0.81        2.14      3.98 o 
  -6  10   1        0.35        3.10      3.23 o 
  -5  10   1       11.44       10.88      3.34 o 
  -4  10   1        8.31        6.93      4.41 o 
  -3  10   1        0.28        0.21      3.91 o 
  -2  10   1        0.34       -1.77      3.38 o 
  -1  10   1        3.59        7.30      7.38 o 
   0  10   1        1.84       -0.51      3.91 o 
   1  10   1       10.32       16.03      4.92 o 
   2  10   1        0.28        1.11      4.32 o 
   3  10   1        0.77        2.08      4.54 o 
   4  10   1       20.15       18.04      6.20 o 
   5  10   1        2.14        4.22      6.36 o 
   6  10   1        1.91        0.11      7.15 o 
  -6  11   1        4.96        7.62      6.76 o 
  -5  11   1        0.94        0.75      5.28 o 
  -4  11   1        1.69        2.42      5.13 o 
  -3  11   1        0.00        4.34      4.67 o 
  -1  11   1        0.01       -0.11      5.14 o 
   0  11   1        5.15        3.92      5.16 o 
   1  11   1        1.44        4.64      5.09 o 
   2  11   1        3.42       11.02      6.01 o 
   3  11   1        5.13       -2.31      6.68 o 
   4  11   1        7.00        4.64      7.34 o 
   1  12   1        1.08        2.01      6.97 o 
   2  12   1        0.22        0.94      7.17 o 
   0 -11   2        1.92        8.49      7.70 o 
   1 -11   2        1.14        2.80     12.41 o 
   2 -11   2        1.69       18.74     12.15 o 
   3 -11   2        1.91        7.86      9.18 o 
  -3 -10   2        0.76        2.01      7.51 o 
  -2 -10   2        2.67       -3.38      6.18 o 
  -1 -10   2        0.09        0.13      5.95 o 
   0 -10   2       35.34       21.05     11.11 o 
   1 -10   2       12.94        9.18      9.67 o 
   2 -10   2        1.69        1.92      3.73 o 
   3 -10   2        5.39        8.68      4.33 o 
   4 -10   2        2.22       -0.61      4.43 o 
   5 -10   2        1.29        5.93      5.13 o 
   6 -10   2        3.77        4.59      5.96 o 
  -5  -9   2       10.89       10.72      7.73 o 
  -4  -9   2        1.96        5.65      6.78 o 
  -3  -9   2        0.10        1.82      5.69 o 
  -2  -9   2        0.72        3.06      5.16 o 
  -1  -9   2        3.11        5.88      4.75 o 
   0  -9   2        3.03        1.97      8.13 o 
   1  -9   2        0.82        4.12      3.51 o 
   2  -9   2        0.05        0.07      3.24 o 
   3  -9   2        0.62       -0.31      3.05 o 
   4  -9   2       18.71       21.48      4.75 o 
   5  -9   2        9.36        4.72      3.85 o 
   6  -9   2        0.09        1.20      7.21 o 
   7  -9   2        1.44        3.75      6.40 o 
  -7  -8   2       19.61       22.00      7.90 o 
  -6  -8   2        0.99        5.29      5.35 o 
  -5  -8   2        2.42       12.09      5.71 o 
  -4  -8   2        0.17        1.45      4.96 o 
  -3  -8   2       17.96       19.41      5.54 o 
  -2  -8   2       36.07       34.73      6.08 o 
  -1  -8   2       50.56       55.63     10.16 o 
   0  -8   2        7.59        8.52      3.15 o 
   1  -8   2        0.44        0.99      2.78 o 
   2  -8   2        1.86        5.89      3.65 o 
   3  -8   2       13.59       11.79      3.51 o 
   4  -8   2       16.80       20.95      4.36 o 
   5  -8   2        0.80       -5.86      6.95 o 
   6  -8   2        0.01        1.80      3.01 o 
   7  -8   2        5.37       12.69      9.97 o 
   8  -8   2        4.35        6.42      7.97 o 
   9  -8   2        1.35        7.60      6.12 o 
  -8  -7   2        0.43       10.38      6.78 o 
  -7  -7   2       20.68       25.65      6.29 o 
  -6  -7   2        4.88        4.88      5.01 o 
  -5  -7   2        0.77        1.93      4.32 o 
  -4  -7   2       35.45       31.95      6.03 o 
  -3  -7   2        1.57        0.79      3.42 o 
  -2  -7   2       75.58       56.66      6.91 o 
  -1  -7   2      141.52      133.69     20.19 o 
   0  -7   2        3.35        4.00      2.54 o 
   1  -7   2       15.50       13.69      3.12 o 
   2  -7   2        2.85        5.23      3.96 o 
   3  -7   2       18.55       19.53      3.52 o 
   4  -7   2        1.15       -2.20      2.20 o 
   5  -7   2        1.07        1.76      1.93 o 
   6  -7   2        0.19        1.80      2.82 o 
   7  -7   2        0.06        0.04      2.34 o 
   8  -7   2        2.74        2.32      3.68 o 
   9  -7   2        6.89       14.45      3.76 o 
  10  -7   2        0.09       -4.88      6.25 o 
  -8  -6   2        0.11        9.20      5.39 o 
  -7  -6   2        7.63        5.59      5.16 o 
  -6  -6   2       63.70       59.19      7.60 o 
  -5  -6   2        7.12        5.43      3.47 o 
  -4  -6   2       20.07       21.82      4.84 o 
  -3  -6   2       27.66       31.03      5.13 o 
  -2  -6   2       51.12       51.11      5.44 o 
  -1  -6   2        0.37        2.60      3.29 o 
   0  -6   2       27.23       22.79      3.12 o 
   1  -6   2        0.30        4.81      2.02 o 
   2  -6   2       91.61       91.13      7.14 o 
   3  -6   2        8.85       10.12      1.81 o 
   4  -6   2        5.71        6.44      1.79 o 
   5  -6   2       14.19       13.88      3.20 o 
   6  -6   2       35.74       31.16      3.12 o 
   7  -6   2        0.00        1.50      2.38 o 
   8  -6   2        3.96        7.12      2.38 o 
   9  -6   2        1.53       -0.83      3.12 o 
  10  -6   2        0.06        1.23      3.54 o 
  -9  -5   2        8.94        9.71      5.35 o 
  -8  -5   2       16.95       15.49      5.41 o 
  -7  -5   2        0.32       -1.93      3.32 o 
  -6  -5   2        0.04       -3.21      3.21 o 
  -5  -5   2        1.51        4.45      3.55 o 
  -4  -5   2      125.32      123.57      8.65 o 
  -3  -5   2       10.23        8.90      1.99 o 
  -2  -5   2        9.04        8.02      1.89 o 
  -1  -5   2      190.07      178.49     14.15 o 
   0  -5   2        0.40       -0.54      1.92 o 
   1  -5   2      213.47      198.95      4.83 o 
   2  -5   2      206.93      221.01      5.49 o 
   3  -5   2        1.30        0.49      2.20 o 
   4  -5   2       29.62       27.83      4.02 o 
   5  -5   2       32.35       32.86      2.80 o 
   6  -5   2      140.14      127.83     12.05 o 
   7  -5   2        0.12        1.32      1.89 o 
   8  -5   2       13.28       15.28      2.73 o 
   9  -5   2       22.16       30.26      5.24 o 
  10  -5   2        0.78        2.25      3.37 o 
  11  -5   2        1.67        3.04      4.51 o 
 -10  -4   2        2.14        2.42      5.73 o 
  -9  -4   2        1.17        7.27      4.64 o 
  -8  -4   2        0.01        5.29      4.11 o 
  -7  -4   2       10.49       11.40      4.32 o 
  -6  -4   2      397.75      390.52     15.68 o 
  -5  -4   2       81.42       68.53      6.40 o 
  -4  -4   2        3.75        3.86      1.75 o 
  -3  -4   2       27.88       33.00      2.65 o 
  -2  -4   2       42.96       47.44      2.35 o 
  -1  -4   2      102.98      117.99      3.01 o 
   0  -4   2      992.86     1038.24     11.26 o 
   1  -4   2      136.90      127.18      3.50 o 
   2  -4   2        1.57        1.96      1.05 o 
   3  -4   2      265.58      253.84      5.76 o 
   4  -4   2       60.40       64.35      3.15 o 
   5  -4   2        1.11        2.01      1.48 o 
   6  -4   2       34.51       28.80      2.80 o 
   7  -4   2        8.13       11.06      2.22 o 
   8  -4   2        2.61        1.66      2.18 o 
   9  -4   2        1.37        3.00      2.39 o 
  10  -4   2       15.71       20.85      3.48 o 
  11  -4   2        0.09        1.00      3.37 o 
 -10  -3   2        7.86        7.10      5.33 o 
  -9  -3   2        0.96        3.83      4.22 o 
  -8  -3   2        6.93        4.51      3.66 o 
  -7  -3   2      102.09      100.37      8.07 o 
  -6  -3   2       17.98       16.83      2.49 o 
  -5  -3   2       61.97       61.09      2.84 o 
  -4  -3   2       49.88       46.59      2.37 o 
  -3  -3   2      502.07      520.12      7.09 o 
  -2  -3   2      490.17      489.72     10.20 o 
  -1  -3   2     3100.99     3410.41     36.22 o 
   0  -3   2      180.76      193.23      4.08 o 
   1  -3   2      156.58      148.81      3.52 o 
   2  -3   2      144.70      149.62      4.67 o 
   3  -3   2      147.42      145.82      4.04 o 
   4  -3   2      110.31      114.66      6.26 o 
   5  -3   2        2.31        3.44      1.29 o 
   6  -3   2       12.98        9.92      1.81 o 
   7  -3   2       17.05       22.15      2.36 o 
   8  -3   2       18.93       24.67      3.08 o 
   9  -3   2       46.95       47.00      3.56 o 
  10  -3   2       27.33       31.34      3.55 o 
  11  -3   2        2.79        7.64      5.42 o 
  12  -3   2        0.05       -0.62      8.84 o 
 -11  -2   2        6.41       14.02      6.63 o 
 -10  -2   2        0.06        1.05      4.22 o 
  -9  -2   2        1.68       -0.62      4.00 o 
  -8  -2   2        8.82        7.48      2.87 o 
  -7  -2   2       51.37       56.00      4.00 o 
  -6  -2   2      397.47      385.64      7.43 o 
  -5  -2   2       26.29       28.59      2.09 o 
  -4  -2   2       38.29       51.10      2.36 o 
  -3  -2   2     4652.83     5097.56     36.49 o 
  -2  -2   2      813.10      876.94     12.82 o 
  -1  -2   2       25.75       26.75      3.46 o 
   0  -2   2       63.84       67.88      3.18 o 
   1  -2   2      118.21      101.38      2.42 o 
   2  -2   2      370.01      372.79      5.04 o 
   3  -2   2       18.79       13.02      1.36 o 
   4  -2   2      201.97      187.26     11.91 o 
   5  -2   2        6.54        3.61      1.12 o 
   6  -2   2       58.46       61.01      4.64 o 
   7  -2   2        0.54        2.93      1.27 o 
   8  -2   2        3.00        3.76      1.77 o 
   9  -2   2        0.41        1.26      1.87 o 
  10  -2   2       12.47       12.85      2.64 o 
  11  -2   2        0.15       -3.27      4.84 o 
  12  -2   2        0.11        7.36      5.46 o 
 -10  -1   2       37.30       41.77      4.86 o 
  -9  -1   2       38.61       42.49      4.46 o 
  -8  -1   2      266.45      240.90     10.75 o 
  -7  -1   2      160.29      171.14      7.27 o 
  -6  -1   2        5.72        6.87      1.47 o 
  -5  -1   2       56.64       59.89      2.77 o 
  -4  -1   2      134.38      126.51      3.42 o 
  -3  -1   2      621.81      673.54      7.81 o 
  -2  -1   2       75.42       85.78      2.46 o 
  -1  -1   2      834.04      830.76     17.61 o 
   0  -1   2       63.61       65.09      2.70 o 
   1  -1   2        3.17        4.84      0.96 o 
   2  -1   2        6.07        5.44      1.02 o 
   3  -1   2      101.34      100.86      2.71 o 
   4  -1   2      135.61      121.04      3.27 o 
   5  -1   2        5.92        4.95      1.11 o 
   6  -1   2      288.86      277.26      6.00 o 
   7  -1   2      182.36      179.83      5.24 o 
   8  -1   2       36.54       34.83      2.84 o 
   9  -1   2        6.68        7.84      2.15 o 
  10  -1   2        2.19        1.28      2.55 o 
  11  -1   2        3.57        3.45      3.41 o 
  12  -1   2        2.14        6.15      4.75 o 
 -11   0   2       12.41       11.70      7.13 o 
 -10   0   2       88.57       85.80     11.72 o 
  -9   0   2       32.99       41.41      4.12 o 
  -8   0   2        6.92        8.61      2.18 o 
  -7   0   2        0.50        1.70      1.41 o 
  -6   0   2       32.88       32.95      2.31 o 
  -5   0   2      228.36      235.96      5.13 o 
  -4   0   2      123.54      130.71      3.45 o 
  -3   0   2      408.69      428.32      5.80 o 
  -2   0   2     2723.80     2831.42     20.73 o 
  -1   0   2     3739.94     3807.18     27.59 o 
   0   0   2      758.28      799.92      7.86 o 
   1   0   2      251.30      237.57     10.25 o 
   2   0   2      331.90      316.47      4.26 o 
   3   0   2      281.34      249.89      4.19 o 
   4   0   2       89.01       84.57      2.66 o 
   5   0   2      109.32      111.22      3.38 o 
   6   0   2       41.50       38.27      2.60 o 
   7   0   2       17.00       15.09      1.92 o 
   8   0   2        5.62        5.30      1.70 o 
   9   0   2       15.15       20.25      3.26 o 
  10   0   2        0.13        1.23      2.74 o 
  11   0   2        0.15       -0.09      3.09 o 
  12   0   2       10.20       16.55      4.73 o 
 -11   1   2       31.57       30.51      7.38 o 
 -10   1   2        7.18        7.68      4.79 o 
  -9   1   2        7.76       10.56      2.48 o 
  -8   1   2       14.92       14.32      2.25 o 
  -7   1   2        0.00        2.61      1.69 o 
  -6   1   2       24.51       24.25      1.99 o 
  -5   1   2        1.81        3.23      0.99 o 
  -4   1   2        6.33        6.28      1.09 o 
  -3   1   2        3.41        2.79      0.89 o 
  -2   1   2      138.91      155.00      2.75 o 
  -1   1   2      309.50      364.67      5.38 o 
   0   1   2      368.94      373.53      5.05 o 
   1   1   2     9616.64     9406.55     60.36 o 
   2   1   2      485.40      465.10      5.13 o 
   3   1   2      297.36      296.59      4.37 o 
   4   1   2      418.68      473.10      6.45 o 
   5   1   2     1622.17     1781.70     16.57 o 
   6   1   2      744.38      750.65     10.09 o 
   7   1   2      101.82      102.78      3.84 o 
   8   1   2        9.86       10.68      2.57 o 
   9   1   2        0.61        2.50      2.16 o 
  10   1   2        0.03        1.13      2.88 o 
  11   1   2       16.06        8.94      3.78 o 
  12   1   2        1.25        4.05      7.47 o 
 -11   2   2        4.50        4.43      5.18 o 
 -10   2   2        0.11        0.65      2.93 o 
  -9   2   2        0.43        5.64      2.89 o 
  -8   2   2        0.02        1.94      1.79 o 
  -7   2   2      104.64       92.46      3.91 o 
  -6   2   2        3.03        5.30      1.41 o 
  -5   2   2        1.28       -0.18      1.13 o 
  -4   2   2      489.00      474.53      6.76 o 
  -3   2   2      179.16      165.90      4.58 o 
  -2   2   2      627.03      656.14      6.87 o 
  -1   2   2    15677.38    15705.16    123.46 o 
   0   2   2      360.53      347.64      3.81 o 
   1   2   2       72.65       61.08      1.45 o 
   2   2   2       34.14       34.26      1.78 o 
   3   2   2      755.54      790.42      7.80 o 
   4   2   2      988.08     1025.60     10.29 o 
   5   2   2      134.07      139.08      3.50 o 
   6   2   2        6.06        6.59      1.34 o 
   7   2   2       17.41       16.03      2.60 o 
   8   2   2       27.74       32.55      7.31 o 
   9   2   2      143.37      147.56     10.73 o 
  10   2   2       18.58       14.18      3.87 o 
  11   2   2        0.00        0.55      3.24 o 
  12   2   2        0.16        1.18      6.67 o 
 -11   3   2        0.18       -1.73      3.99 o 
 -10   3   2        1.39        5.45      3.34 o 
  -9   3   2       10.01        9.76      2.99 o 
  -8   3   2       23.85       26.61      3.44 o 
  -7   3   2       11.29       14.30      2.43 o 
  -6   3   2       31.91       30.63      2.22 o 
  -5   3   2        1.95        2.98      1.16 o 
  -4   3   2      344.34      372.12      6.04 o 
  -3   3   2       27.77       28.62      1.79 o 
  -2   3   2      579.77      542.62      8.79 o 
  -1   3   2     5127.31     5224.84     44.39 o 
   0   3   2      148.34      147.70      2.99 o 
   1   3   2        1.13        1.92      0.58 o 
   2   3   2      510.94      497.28      7.77 o 
   3   3   2     2474.17     2767.18     26.80 o 
   4   3   2      398.99      409.01      8.20 o 
   5   3   2        0.08        2.31      1.55 o 
   6   3   2       13.84       14.12      2.36 o 
   7   3   2      117.09      111.04      5.43 o 
   8   3   2        4.04        5.41      5.29 o 
   9   3   2       22.25       20.12      3.43 o 
  10   3   2        1.44        2.02      8.30 o 
  11   3   2        1.19        5.20      3.45 o 
  12   3   2        0.31        8.81      7.10 o 
 -11   4   2        0.22        2.71      4.13 o 
 -10   4   2        9.82       11.24      5.52 o 
  -9   4   2        2.97        4.69      2.96 o 
  -8   4   2        8.07        7.00      2.83 o 
  -7   4   2       25.01       23.76      3.11 o 
  -6   4   2       20.27       21.95      2.63 o 
  -5   4   2       81.92       82.76      3.62 o 
  -4   4   2     2769.53     2768.06     24.65 o 
  -3   4   2     3450.33     3445.31     28.00 o 
  -2   4   2      117.79      107.16      3.26 o 
  -1   4   2      314.00      279.64      5.01 o 
   0   4   2      156.52      172.88      3.48 o 
   1   4   2      296.30      288.37      4.52 o 
   2   4   2      149.78      151.19      2.92 o 
   3   4   2      332.05      304.93      6.85 o 
   4   4   2      111.92      136.76      4.86 o 
   5   4   2      265.62      275.08      7.51 o 
   6   4   2       58.83       53.38      3.76 o 
   7   4   2       11.93       12.48      2.62 o 
   8   4   2        6.73        6.55      3.28 o 
   9   4   2        4.07        1.86      2.70 o 
  10   4   2        3.07        3.97      3.50 o 
  11   4   2        0.38        5.09      3.73 o 
 -11   5   2        2.23        6.05      6.72 o 
 -10   5   2        2.42        4.43      3.28 o 
  -9   5   2        1.36        3.50      2.71 o 
  -8   5   2       43.42       34.05      3.83 o 
  -7   5   2        3.71        4.32      2.13 o 
  -6   5   2        0.17       -1.10      2.93 o 
  -5   5   2       29.45       22.05      2.35 o 
  -4   5   2       59.49       64.91      3.27 o 
  -3   5   2      148.22      156.81      4.62 o 
  -2   5   2      153.17      130.51      5.15 o 
  -1   5   2       37.50       32.03      2.03 o 
   0   5   2       13.89       13.75      1.50 o 
   1   5   2      125.30      143.15      3.49 o 
   2   5   2        2.06        2.86      1.68 o 
   3   5   2        0.51        1.37      1.37 o 
   4   5   2        6.83        7.50      1.70 o 
   5   5   2      504.79      473.71     10.40 o 
   6   5   2      242.86      231.94     17.51 o 
   7   5   2       51.65       55.55      4.28 o 
   8   5   2       11.49       15.45      4.36 o 
   9   5   2       10.90       14.11      3.12 o 
  10   5   2        1.56        3.14      3.30 o 
 -10   6   2        1.73        6.60      4.20 o 
  -9   6   2        0.18        1.73      2.95 o 
  -8   6   2        0.01        1.18      2.39 o 
  -7   6   2       60.05       64.80      5.55 o 
  -6   6   2      252.02      249.80     14.56 o 
  -5   6   2      138.80      132.01      5.16 o 
  -4   6   2       15.56       16.40      2.10 o 
  -3   6   2      225.44      219.93      6.96 o 
  -2   6   2        0.98        1.39      2.35 o 
  -1   6   2       19.99       23.07      2.38 o 
   0   6   2       26.39       27.00      1.72 o 
   1   6   2        0.15        0.16      1.01 o 
   2   6   2        3.33        3.25      1.04 o 
   3   6   2       68.30       77.17      3.94 o 
   4   6   2       35.61       38.65      3.15 o 
   5   6   2       73.63       65.64      4.24 o 
   6   6   2       30.22       29.96      3.50 o 
   7   6   2        0.00        5.73      2.84 o 
   8   6   2       19.38       20.99      4.55 o 
   9   6   2        7.33       13.59      3.76 o 
  10   6   2        1.18        3.45      5.20 o 
 -10   7   2        1.26        2.68      4.30 o 
  -9   7   2        1.11       -3.65      3.65 o 
  -8   7   2        2.95        3.43      2.75 o 
  -7   7   2        6.34        3.84      3.54 o 
  -6   7   2        3.43        2.82      2.12 o 
  -5   7   2       21.42       28.71      3.48 o 
  -4   7   2       30.74       42.11      3.81 o 
  -3   7   2       23.44       26.16      3.58 o 
  -2   7   2        0.37        1.81      1.52 o 
  -1   7   2        1.87        4.18      1.49 o 
   0   7   2       65.53       56.09      2.77 o 
   1   7   2        8.43        9.62      2.40 o 
   2   7   2        6.16        3.94      1.62 o 
   3   7   2      339.21      323.90      8.58 o 
   4   7   2      806.20      797.19     14.72 o 
   5   7   2      594.87      585.55     12.88 o 
   6   7   2       35.76       43.07      9.39 o 
   7   7   2       16.95       18.23      5.05 o 
   8   7   2       12.05       11.00      4.67 o 
   9   7   2        6.48        3.19      6.10 o 
  -9   8   2        0.93        2.73      3.58 o 
  -8   8   2        2.22        2.64      3.47 o 
  -7   8   2       19.42       13.78      3.33 o 
  -6   8   2        0.83       -2.62      3.92 o 
  -5   8   2       10.53       11.48      2.83 o 
  -4   8   2        1.32        3.86      2.09 o 
  -3   8   2       22.58       21.87      2.71 o 
  -2   8   2       88.40       78.72      3.98 o 
  -1   8   2        4.39        7.43      2.27 o 
   0   8   2        0.06        2.75      1.55 o 
   1   8   2       20.87       22.91      2.74 o 
   2   8   2      191.98      181.81      6.68 o 
   3   8   2      715.61      702.21     23.62 o 
   4   8   2       24.10       24.34      4.87 o 
   5   8   2       34.35       30.58      5.50 o 
   6   8   2       11.34       14.23      4.88 o 
   7   8   2       14.07       24.78      6.25 o 
   8   8   2        7.76        6.12      6.05 o 
  -8   9   2        3.36        6.96      4.00 o 
  -7   9   2        1.36        2.89      6.15 o 
  -6   9   2        0.66       -2.67      2.67 o 
  -5   9   2        7.55        5.33      2.65 o 
  -4   9   2        0.09        5.83      2.35 o 
  -3   9   2        0.73        2.57      2.33 o 
  -2   9   2       18.12       17.40      2.59 o 
  -1   9   2        0.82        1.56      1.96 o 
   0   9   2       36.36       37.56      3.52 o 
   1   9   2       19.26       12.41      2.67 o 
   2   9   2      177.91      203.64     11.72 o 
   3   9   2      116.53      134.20      9.80 o 
   4   9   2       36.22       30.94      5.90 o 
   5   9   2        0.19       -1.31      3.98 o 
   6   9   2        0.15       -0.21      4.71 o 
   7   9   2        8.02        6.66      6.27 o 
   8   9   2        1.73        3.55      7.53 o 
  -7  10   2        4.77        4.03      3.93 o 
  -6  10   2        1.46       -0.45      4.06 o 
  -5  10   2       11.19       15.39      7.71 o 
  -4  10   2       19.29       16.03      3.41 o 
  -3  10   2        1.10        1.60      3.17 o 
  -2  10   2        0.10        5.06      2.73 o 
  -1  10   2        5.99        5.07      3.38 o 
   0  10   2       29.72       48.21      6.33 o 
   1  10   2        6.13        0.81      3.74 o 
   2  10   2        1.32       -0.54      4.07 o 
   3  10   2        2.07        3.89      4.26 o 
   4  10   2       15.86       25.80      6.20 o 
   5  10   2        2.42        4.15      5.41 o 
   6  10   2        1.51        6.23      6.68 o 
  -6  11   2        0.00       -3.56      4.19 o 
  -5  11   2        0.82       -3.44      3.44 o 
  -4  11   2        0.00        0.49      4.51 o 
  -3  11   2        6.13       14.04      5.46 o 
   1  11   2        1.37        5.44      4.86 o 
   2  11   2        0.04        1.86      4.94 o 
   3  11   2        3.58        4.62      5.33 o 
   4  11   2        7.57        5.95      6.74 o 
   5  11   2        3.99        9.16      7.43 o 
  -4  12   2        0.84        7.21      6.08 o 
   2  12   2        0.08        5.07      6.40 o 
   3  12   2        0.49       -2.99      6.85 o 
  -2 -10   3        2.97        6.83      7.00 o 
  -1 -10   3        8.41        7.94      7.70 o 
   0 -10   3        0.00       -2.27     10.31 o 
   1 -10   3        0.13        3.49     10.76 o 
   2 -10   3        0.63        3.21      4.70 o 
   3 -10   3        3.20        8.66      5.16 o 
   4 -10   3       15.87       15.26      6.89 o 
   5 -10   3        0.05        5.28     11.41 o 
  -4  -9   3        0.51        2.01      7.90 o 
  -3  -9   3        0.70        1.24      6.48 o 
  -2  -9   3       13.61       23.24      6.38 o 
  -1  -9   3        2.15       -0.62      5.18 o 
   0  -9   3        2.28       -4.56      8.54 o 
   1  -9   3        3.74        6.26      3.83 o 
   2  -9   3       24.83       34.87      5.61 o 
   3  -9   3        1.13        0.09      3.57 o 
   4  -9   3       25.93       15.37      5.04 o 
   5  -9   3       89.34       96.39      8.67 o 
   6  -9   3       23.58       25.32      6.80 o 
   7  -9   3        0.79       -4.13     11.58 o 
  -6  -8   3        0.15        7.04      7.04 o 
  -5  -8   3        0.42       12.97      6.10 o 
  -4  -8   3        0.99       -2.10      5.22 o 
  -3  -8   3        4.32        5.20      4.54 o 
  -2  -8   3       38.01       26.94      6.16 o 
  -1  -8   3       27.32       25.44      8.32 o 
   0  -8   3       10.48        6.83      5.42 o 
   1  -8   3       23.16       19.89      4.09 o 
   2  -8   3        9.02        6.41      3.30 o 
   3  -8   3       15.83       12.13      5.04 o 
   4  -8   3        3.93        2.02      4.98 o 
   5  -8   3        0.08        3.94      3.65 o 
   6  -8   3        2.82       11.11      6.76 o 
   7  -8   3        1.36        5.39      4.72 o 
   8  -8   3        3.50        5.27      5.22 o 
  -7  -7   3        0.00        3.70      6.65 o 
  -6  -7   3        2.40       -0.64      4.52 o 
  -5  -7   3        1.07        1.35      4.99 o 
  -4  -7   3        0.21       -0.84      4.49 o 
  -3  -7   3        5.46        5.74      3.62 o 
  -2  -7   3      100.85       90.02      8.52 o 
  -1  -7   3       11.20       14.83      3.50 o 
   0  -7   3        8.60       17.17      5.22 o 
   1  -7   3        0.85        1.70      2.72 o 
   2  -7   3       23.74       22.77      3.82 o 
   3  -7   3       34.86       34.61      6.57 o 
   4  -7   3       17.93       14.33      3.72 o 
   5  -7   3        0.98        2.84      3.31 o 
   6  -7   3        0.64        3.63      3.31 o 
   7  -7   3        6.16        9.01      5.44 o 
   8  -7   3        4.92        7.80      3.28 o 
   9  -7   3        1.28       -3.10      3.10 o 
  -8  -6   3        5.74       10.33      6.44 o 
  -7  -6   3        1.18        8.24      5.33 o 
  -6  -6   3        1.88        4.43      4.58 o 
  -5  -6   3        0.19        0.71      4.06 o 
  -4  -6   3      123.65      101.19      8.96 o 
  -3  -6   3      130.45      115.24      9.07 o 
  -2  -6   3        9.90        9.25      2.24 o 
  -1  -6   3       14.19        7.50      2.56 o 
   0  -6   3       63.14       67.27      5.22 o 
   1  -6   3       37.16       39.62      4.38 o 
   2  -6   3       48.06       46.63      4.65 o 
   3  -6   3        8.75        5.95      2.70 o 
   4  -6   3        9.33        8.27      4.37 o 
   5  -6   3        2.43        0.30      1.81 o 
   6  -6   3        2.24        4.33      2.03 o 
   7  -6   3        0.08        2.26      2.07 o 
   8  -6   3        2.84        4.36      2.65 o 
   9  -6   3        1.75        3.68      3.46 o 
  10  -6   3        9.80       12.52      4.50 o 
  -9  -5   3        9.57        9.88      7.21 o 
  -8  -5   3        6.42       10.72      5.14 o 
  -7  -5   3       10.09       10.44      4.88 o 
  -6  -5   3        2.29        4.02      3.81 o 
  -5  -5   3        0.15        0.43      3.49 o 
  -4  -5   3       13.26       16.56      4.22 o 
  -3  -5   3        2.18        3.57      1.69 o 
  -2  -5   3      128.71      131.18      5.17 o 
  -1  -5   3       29.02       29.60      3.26 o 
   0  -5   3        4.39        7.41      2.14 o 
   1  -5   3       14.56       15.49      2.72 o 
   2  -5   3      139.95      135.38     11.45 o 
   3  -5   3        3.32        2.40      1.41 o 
   4  -5   3       13.17       14.64      3.39 o 
   5  -5   3        0.56        2.67      2.19 o 
   6  -5   3      172.14      163.52     10.06 o 
   7  -5   3      109.30      109.95      5.32 o 
   8  -5   3       36.52       36.97      3.67 o 
   9  -5   3        2.36       -1.86      2.57 o 
  10  -5   3        0.04        0.61      3.30 o 
  11  -5   3       14.91       16.18      5.06 o 
 -10  -4   3       11.24       22.81      7.17 o 
  -9  -4   3        0.06        0.68      4.69 o 
  -8  -4   3        2.36        2.18      4.13 o 
  -7  -4   3        3.89        6.91      4.15 o 
  -6  -4   3        3.40        5.63      3.77 o 
  -5  -4   3       17.04       19.24      4.28 o 
  -4  -4   3        8.94       11.45      2.12 o 
  -3  -4   3       59.10       61.57      3.87 o 
  -2  -4   3      225.66      234.71      8.50 o 
  -1  -4   3       11.58       14.05      3.16 o 
   0  -4   3       64.77       70.11     11.88 o 
   1  -4   3        1.86        1.59      0.99 o 
   2  -4   3       17.81       18.02      1.65 o 
   3  -4   3      105.36      104.95      4.78 o 
   4  -4   3        8.72        8.84      1.70 o 
   5  -4   3       73.56       72.22      3.62 o 
   6  -4   3      133.94      128.98      5.17 o 
   7  -4   3        1.51        1.53      1.72 o 
   8  -4   3        4.24        5.47      2.54 o 
   9  -4   3       14.16       14.77      3.48 o 
  10  -4   3        1.59        1.37      2.94 o 
  11  -4   3       19.39       14.87      4.26 o 
 -10  -3   3        6.08        8.22      5.54 o 
  -9  -3   3        0.47        7.19      4.71 o 
  -8  -3   3        8.71        8.26      4.11 o 
  -7  -3   3        0.11       -2.52      3.19 o 
  -6  -3   3       22.52       25.06      4.64 o 
  -5  -3   3       60.39       59.51      3.91 o 
  -4  -3   3       16.17       19.22      2.34 o 
  -3  -3   3       37.56       36.62      2.82 o 
  -2  -3   3        8.62       10.60      2.10 o 
  -1  -3   3        2.42        3.79      1.70 o 
   0  -3   3        0.01        2.82      1.44 o 
   1  -3   3      160.05      158.91      3.49 o 
   2  -3   3      278.77      272.75      5.31 o 
   3  -3   3        0.42        6.08      6.46 o 
   4  -3   3      555.44      558.83      9.17 o 
   5  -3   3      227.62      217.63      5.92 o 
   6  -3   3       14.67       14.76      2.17 o 
   7  -3   3       23.19       23.43      3.34 o 
   8  -3   3        9.29        8.38      2.29 o 
   9  -3   3       18.27       17.45      2.91 o 
  10  -3   3        0.55        2.44      3.86 o 
  11  -3   3        2.83        6.33      7.72 o 
 -10  -2   3        0.79        8.09      5.24 o 
  -9  -2   3        1.86        7.45      4.73 o 
  -8  -2   3       12.92       21.67      4.67 o 
  -7  -2   3        1.46        8.19      3.38 o 
  -6  -2   3      225.59      203.85      7.11 o 
  -5  -2   3       41.85       40.98      2.48 o 
  -4  -2   3        7.14        8.60      1.38 o 
  -3  -2   3       19.48       18.52      1.49 o 
  -2  -2   3      680.31      742.79      7.35 o 
  -1  -2   3       71.74       78.19      5.13 o 
   0  -2   3       58.10       55.76      3.24 o 
   1  -2   3        0.08       -0.38      0.60 o 
   2  -2   3        3.95        2.83      0.88 o 
   3  -2   3      101.60       95.72      3.21 o 
   4  -2   3        0.38        1.91      0.99 o 
   5  -2   3       38.62       30.88      2.20 o 
   6  -2   3        1.04        0.61      1.20 o 
   7  -2   3       15.96       16.39      2.04 o 
   8  -2   3        2.44        5.91      2.11 o 
   9  -2   3        1.82        1.47      1.82 o 
  10  -2   3        7.08       10.61      4.68 o 
  11  -2   3        0.67        4.08      3.42 o 
  12  -2   3        4.77        9.80      6.23 o 
  -9  -1   3       13.46       11.58      4.39 o 
  -8  -1   3      107.74      109.71      6.81 o 
  -7  -1   3       49.55       50.23      3.17 o 
  -6  -1   3        4.48        5.15      1.48 o 
  -5  -1   3        5.88        6.94      1.33 o 
  -4  -1   3      604.04      576.56      8.05 o 
  -3  -1   3      221.76      256.44      4.64 o 
  -2  -1   3      262.73      291.19      4.35 o 
  -1  -1   3      584.71      627.08     10.75 o 
   0  -1   3      296.57      300.73      6.92 o 
   1  -1   3      811.88      844.10      9.61 o 
   2  -1   3     1892.46     1909.29     16.75 o 
   3  -1   3       11.76       16.08      1.40 o 
   4  -1   3        9.33        9.70      1.24 o 
   5  -1   3        4.34        4.29      1.09 o 
   6  -1   3       78.04       64.95      3.35 o 
   7  -1   3        0.74        1.97      1.50 o 
   8  -1   3       45.27       46.04      3.09 o 
   9  -1   3        1.99        2.14      1.98 o 
  10  -1   3       29.45       24.74      7.85 o 
  11  -1   3        1.43        7.20      3.52 o 
  12  -1   3        1.73        1.65      4.19 o 
 -10   0   3        0.32        7.00      5.03 o 
  -9   0   3       34.35       37.47      4.20 o 
  -8   0   3        0.01        0.83      1.84 o 
  -7   0   3        0.01        3.81      1.84 o 
  -6   0   3      304.94      292.20      6.47 o 
  -5   0   3      369.91      367.95      6.73 o 
  -4   0   3     1032.99     1109.29     11.95 o 
  -3   0   3        1.30        1.07      0.84 o 
  -2   0   3        0.18        0.72      0.73 o 
  -1   0   3       57.54       59.88      2.05 o 
   0   0   3       86.43       80.80      2.39 o 
   1   0   3       35.12       39.90      3.01 o 
   2   0   3     2247.03     2394.26     53.07 o 
   3   0   3       74.52       61.48      2.18 o 
   4   0   3      360.03      306.67      5.32 o 
   5   0   3      177.40      177.39      5.48 o 
   6   0   3       21.71       23.46      1.99 o 
   7   0   3       10.55       11.04      1.75 o 
   8   0   3       10.65       11.54      1.87 o 
   9   0   3        1.46        1.04      3.65 o 
  10   0   3        9.47       17.66      3.52 o 
  11   0   3        7.02       13.75      7.93 o 
  12   0   3        5.11       19.02      4.83 o 
 -11   1   3       12.10        9.65      6.08 o 
 -10   1   3        0.01        1.07      4.11 o 
  -9   1   3       35.72       40.99      4.32 o 
  -8   1   3      121.68      117.76      4.81 o 
  -7   1   3        3.05        7.46      2.34 o 
  -6   1   3       14.61       12.07      2.57 o 
  -5   1   3       24.22       23.52      1.87 o 
  -4   1   3      263.01      277.29      6.58 o 
  -3   1   3      218.07      206.59      3.96 o 
  -2   1   3      355.54      354.15      4.77 o 
  -1   1   3      394.58      378.06      4.86 o 
   0   1   3     2032.75     2212.33     18.32 o 
   1   1   3     5141.01     5390.41     59.40 o 
   2   1   3     1789.96     1866.77     14.95 o 
   3   1   3       32.69       32.24      1.54 o 
   4   1   3      446.60      444.23      6.41 o 
   5   1   3       28.53       31.05      1.88 o 
   6   1   3      116.19      118.72      4.46 o 
   7   1   3        0.01        1.85      1.35 o 
   8   1   3        0.58        4.13      2.23 o 
   9   1   3       14.99       13.97      4.67 o 
  10   1   3       41.56       36.31      6.41 o 
  11   1   3       17.16       19.58      6.41 o 
  12   1   3        5.60       18.17      5.13 o 
 -11   2   3       15.16       14.32      6.12 o 
 -10   2   3        0.86        2.00      3.22 o 
  -9   2   3       23.36       20.83      3.67 o 
  -8   2   3       17.06       17.68      3.08 o 
  -7   2   3       86.12       85.80      8.33 o 
  -6   2   3       98.11       87.58      3.77 o 
  -5   2   3        9.44       11.61      1.53 o 
  -4   2   3        0.85        0.28      0.88 o 
  -3   2   3      139.65      126.93      2.93 o 
  -2   2   3      320.36      317.46      4.09 o 
  -1   2   3      954.34      950.80     11.58 o 
   0   2   3        4.14        3.41      0.71 o 
   1   2   3      118.22      110.06      2.24 o 
   2   2   3      609.14      613.19      6.50 o 
   3   2   3     1109.72     1152.82     10.73 o 
   4   2   3       25.11       21.88      1.40 o 
   5   2   3       79.95       67.54      2.48 o 
   6   2   3       28.22       23.74      2.57 o 
   7   2   3        0.08        2.30      1.92 o 
   8   2   3       43.73       40.99      3.68 o 
   9   2   3       24.37       26.87      3.54 o 
  10   2   3        5.99        6.18      3.39 o 
  11   2   3       28.06       33.25      4.96 o 
  12   2   3        0.03        4.84      4.50 o 
 -11   3   3        0.15        9.01      7.85 o 
 -10   3   3        2.16        3.87      3.29 o 
  -9   3   3       14.29       13.95      7.12 o 
  -8   3   3       28.00       37.08      5.17 o 
  -7   3   3        4.57        6.65      2.16 o 
  -6   3   3      206.48      203.91      5.29 o 
  -5   3   3        0.06        0.89      1.07 o 
  -4   3   3       29.39       31.56      2.16 o 
  -3   3   3      297.09      262.36      4.34 o 
  -2   3   3      550.12      541.48      8.34 o 
  -1   3   3        3.72        5.44      0.97 o 
   0   3   3       38.86       32.52      1.24 o 
   1   3   3      336.98      321.07      4.34 o 
   2   3   3      731.35      751.16      8.40 o 
   3   3   3     1078.13     1230.51     24.88 o 
   4   3   3      832.96      958.39     13.62 o 
   5   3   3      397.65      370.61      8.44 o 
   6   3   3       32.61       28.30      2.75 o 
   7   3   3        8.24        8.23      2.18 o 
   8   3   3        2.72        7.05      2.38 o 
   9   3   3        7.68       11.80      2.77 o 
  10   3   3        1.74        6.96      5.98 o 
  11   3   3        3.68        0.93      3.51 o 
  12   3   3        1.37       12.00      7.06 o 
 -11   4   3        1.05        1.41      4.32 o 
 -10   4   3        0.55        4.77      4.90 o 
  -9   4   3        0.18        2.94      3.45 o 
  -8   4   3        0.48        0.10      3.94 o 
  -7   4   3       57.68       53.90      4.21 o 
  -6   4   3       41.92       32.87      3.21 o 
  -5   4   3       29.06       22.85      2.06 o 
  -4   4   3      502.35      451.72      7.72 o 
  -3   4   3     1177.96     1169.98     12.74 o 
  -2   4   3      230.86      207.22      4.48 o 
  -1   4   3     1116.29     1059.05     10.84 o 
   0   4   3      511.06      502.36      7.03 o 
   1   4   3      160.56      159.96      3.25 o 
   2   4   3      471.74      496.74      6.03 o 
   3   4   3      105.66      105.37      4.54 o 
   4   4   3        0.06        1.00      1.24 o 
   5   4   3        0.23        7.01      5.38 o 
   6   4   3       33.77       37.27      3.23 o 
   7   4   3       13.15       15.13      2.87 o 
   8   4   3       39.01       35.99      3.68 o 
   9   4   3        8.91        7.60      2.71 o 
  10   4   3        0.17       -0.55      2.47 o 
  11   4   3        1.17        9.02      3.87 o 
 -11   5   3        0.32       -0.45      6.66 o 
 -10   5   3        0.69        2.00      3.79 o 
  -9   5   3       10.94        8.59      3.44 o 
  -8   5   3        1.74        2.58      2.65 o 
  -7   5   3        0.05        1.42      2.17 o 
  -6   5   3       34.45       33.12      3.69 o 
  -5   5   3       39.62       38.76      3.48 o 
  -4   5   3       86.00       78.16      3.58 o 
  -3   5   3     1274.67     1147.27     14.75 o 
  -2   5   3       63.30       51.75      2.62 o 
  -1   5   3       75.75       69.18      3.51 o 
   0   5   3      270.94      256.55      6.18 o 
   1   5   3       10.28       11.49      1.40 o 
   2   5   3      303.84      316.52      5.82 o 
   3   5   3      485.30      475.33      9.28 o 
   4   5   3       93.20       92.55      4.22 o 
   5   5   3       73.16       63.74      3.90 o 
   6   5   3        4.32        5.58      2.14 o 
   7   5   3       12.98        9.92      3.95 o 
   8   5   3        0.43        4.56      2.69 o 
   9   5   3       10.50        5.63      3.06 o 
  10   5   3        4.16        6.13      3.27 o 
  11   5   3        0.72        2.21      9.38 o 
 -10   6   3        0.83        1.27      5.67 o 
  -9   6   3        0.68        3.45      3.20 o 
  -8   6   3        7.75        6.69      2.80 o 
  -7   6   3       33.93       28.67      4.11 o 
  -6   6   3      198.64      187.13     10.71 o 
  -5   6   3      902.40      819.30     15.98 o 
  -4   6   3       86.26       85.47      4.90 o 
  -3   6   3       19.84       16.61      2.01 o 
  -2   6   3      212.43      204.13      5.33 o 
  -1   6   3      158.23      160.15      4.58 o 
   0   6   3       16.47       16.17      1.83 o 
   1   6   3        1.21        0.79      1.02 o 
   2   6   3      200.67      205.10      4.45 o 
   3   6   3      175.14      176.21      5.85 o 
   4   6   3      115.62      108.99      5.51 o 
   5   6   3       14.80       13.67      2.50 o 
   6   6   3       32.74       35.24      3.43 o 
   7   6   3        9.51       10.87      2.69 o 
   8   6   3        4.91        4.70      2.70 o 
   9   6   3       14.45       23.39      4.11 o 
  10   6   3        3.06        4.09      3.46 o 
 -10   7   3        2.26        0.71      6.74 o 
  -9   7   3        5.79        8.92      7.00 o 
  -8   7   3        1.02       -1.27      2.67 o 
  -7   7   3        1.70       -0.35      2.61 o 
  -6   7   3       12.70       12.44      6.76 o 
  -5   7   3       33.15       34.42      3.64 o 
  -4   7   3      193.67      177.50      7.15 o 
  -3   7   3      143.34      126.58      7.29 o 
  -2   7   3       89.91       89.12      3.88 o 
  -1   7   3        0.38        1.13      1.49 o 
   0   7   3      100.42       87.58      3.30 o 
   1   7   3       15.74       15.71      1.65 o 
   2   7   3       12.09       13.01      2.87 o 
   3   7   3       13.48       12.96      2.37 o 
   4   7   3      136.73      132.58      8.94 o 
   5   7   3        7.43       10.09      4.16 o 
   6   7   3       54.38       50.73      4.22 o 
   7   7   3       33.85       25.89      3.52 o 
   8   7   3        6.17       10.10      3.49 o 
   9   7   3        0.44        2.40      3.67 o 
  -9   8   3        6.36        4.82      6.05 o 
  -8   8   3       29.50       31.76      4.71 o 
  -7   8   3       39.61       41.62      4.64 o 
  -6   8   3        0.08       -0.60      5.35 o 
  -5   8   3        3.35        3.45      2.44 o 
  -4   8   3        1.14        4.10      2.25 o 
  -3   8   3        2.60        2.96      1.47 o 
  -2   8   3       22.36       15.08      2.37 o 
  -1   8   3        4.37        6.06      1.51 o 
   0   8   3       75.67       83.45      3.53 o 
   1   8   3       20.08       25.29      2.70 o 
   2   8   3       52.62       51.77      4.64 o 
   3   8   3       13.99       18.24      2.74 o 
   4   8   3      160.04      145.78     10.98 o 
   5   8   3       10.82       15.63      2.90 o 
   6   8   3        5.06        8.32      2.85 o 
   7   8   3        5.10        7.21      4.69 o 
   8   8   3        0.73        0.41      5.37 o 
   9   8   3        9.67       15.49      7.58 o 
  -8   9   3        0.02        5.33      4.25 o 
  -7   9   3        6.86        6.91      3.45 o 
  -6   9   3        1.09       -2.00      2.50 o 
  -5   9   3        0.33        2.20      2.35 o 
  -4   9   3        0.01        2.40      2.34 o 
  -3   9   3        3.78        6.16      2.48 o 
  -2   9   3       28.13       31.98      3.40 o 
  -1   9   3       15.53       19.13      3.91 o 
   0   9   3       27.93       31.70      3.26 o 
   1   9   3      152.58      160.08      6.47 o 
   2   9   3      176.19      170.96      6.89 o 
   3   9   3      132.64      140.02      6.40 o 
   4   9   3        0.06        1.14      2.44 o 
   5   9   3       43.30       47.03      6.93 o 
   6   9   3        1.58        4.90      4.67 o 
   7   9   3        0.65        7.47      5.74 o 
   8   9   3        4.21        5.31      6.98 o 
  -7  10   3        2.18        1.62      5.28 o 
  -6  10   3        0.15        5.03      3.64 o 
  -5  10   3       17.94       24.67      4.14 o 
  -4  10   3        5.22        6.66      2.89 o 
  -3  10   3       12.36       11.91      3.11 o 
  -2  10   3        1.87        4.20      2.50 o 
  -1  10   3        6.73        4.47      3.34 o 
   0  10   3       27.93       23.67      4.47 o 
   1  10   3       49.15       45.79      4.10 o 
   2  10   3       70.61       72.00      5.01 o 
   3  10   3       25.94       29.01      5.80 o 
   4  10   3        6.25        2.31      4.11 o 
   5  10   3        0.74       -2.10      4.77 o 
   6  10   3        0.19        6.40      6.10 o 
   7  10   3        6.92        7.81      7.38 o 
  -6  11   3        0.12        5.55      4.41 o 
  -5  11   3        7.42       17.01      6.66 o 
  -4  11   3        0.16        1.95      3.26 o 
  -3  11   3        0.12        0.09      4.00 o 
  -2  11   3       13.47       16.75      3.31 o 
  -1  11   3        1.83        5.13      3.98 o 
   2  11   3       40.11       53.73      7.64 o 
   3  11   3        8.73       16.07      5.52 o 
   4  11   3        4.13       -0.19      5.22 o 
   5  11   3        0.25        1.67      6.16 o 
   6  11   3        0.01       -3.77      7.32 o 
  -4  12   3        0.24        5.33      6.01 o 
   1 -10   4        0.07       15.24     13.86 o 
   2 -10   4        0.03        6.53     16.78 o 
   3 -10   4        0.00        0.93      7.14 o 
  -3  -9   4        8.61       13.42      7.98 o 
  -2  -9   4        0.03        0.36      6.70 o 
  -1  -9   4        3.40       13.71      7.30 o 
   0  -9   4        8.43       29.48     10.95 o 
   1  -9   4        0.48        4.69      4.12 o 
   2  -9   4        2.10        0.25      3.96 o 
   3  -9   4        0.28       -4.87      4.87 o 
   4  -9   4        0.68       -2.05      6.33 o 
   5  -9   4       34.89       43.81      8.04 o 
   6  -9   4       41.12       55.78     21.75 o 
  -5  -8   4        0.20        8.88      7.04 o 
  -4  -8   4        3.73        4.47      5.91 o 
  -3  -8   4        1.63        3.14      5.26 o 
  -2  -8   4        0.43       -1.26      5.07 o 
  -1  -8   4       31.74       31.37      9.95 o 
   0  -8   4        0.43        2.82      3.49 o 
   1  -8   4        8.10        6.72      4.66 o 
   2  -8   4       19.85        6.86      7.43 o 
   3  -8   4       16.44       25.02      4.95 o 
   4  -8   4        1.70        3.78      3.80 o 
   5  -8   4        8.75       11.35      6.31 o 
   6  -8   4        0.65       -3.42      3.97 o 
   7  -8   4        0.01        5.11      5.59 o 
   8  -8   4        1.35        6.33     10.81 o 
  -6  -7   4        1.97       14.42      6.38 o 
  -5  -7   4        7.64       18.94      6.46 o 
  -4  -7   4       12.96       10.14      5.67 o 
  -3  -7   4        0.01        3.42      4.28 o 
  -2  -7   4        3.34        5.61      2.76 o 
  -1  -7   4        3.89       -1.81      5.61 o 
   0  -7   4       17.58       18.48      3.97 o 
   1  -7   4       61.11       56.08      6.23 o 
   2  -7   4        4.67        7.03      3.22 o 
   3  -7   4      371.11      358.22     16.76 o 
   4  -7   4       74.77       89.61      7.29 o 
   5  -7   4        1.08        3.89      3.34 o 
   6  -7   4       20.05       20.33      4.84 o 
   7  -7   4        6.69        4.94      6.50 o 
   8  -7   4        0.75        6.39      3.87 o 
   9  -7   4        2.62        2.93      9.20 o 
  -7  -6   4        1.10        8.96      5.76 o 
  -6  -6   4        4.06        5.14      4.94 o 
  -5  -6   4        0.86        4.56      4.58 o 
  -4  -6   4       17.28       18.21      5.09 o 
  -3  -6   4       68.16       59.51      6.46 o 
  -2  -6   4        0.00       -1.73      1.96 o 
  -1  -6   4       11.44       11.50      3.06 o 
   0  -6   4       47.53       48.69      4.81 o 
   1  -6   4       82.83       94.77      6.49 o 
   2  -6   4        3.29        5.61      2.96 o 
   3  -6   4        2.32        3.18      2.71 o 
   4  -6   4       76.23       84.49      6.54 o 
   5  -6   4        6.84        9.38      3.12 o 
   6  -6   4        3.84        2.57      2.98 o 
   7  -6   4        1.48       -5.43      7.85 o 
   8  -6   4        4.73        0.07      8.59 o 
   9  -6   4        1.35        1.80      5.31 o 
  10  -6   4        0.42        1.95      4.18 o 
  -8  -5   4        6.97        7.57      5.88 o 
  -7  -5   4        0.37        1.37      4.81 o 
  -6  -5   4        1.26       -3.47      4.21 o 
  -5  -5   4       13.61        8.82      4.62 o 
  -4  -5   4       36.64       30.92      3.63 o 
  -3  -5   4       10.11       22.29      3.06 o 
  -2  -5   4       10.24        7.39      2.62 o 
  -1  -5   4        4.17        4.23      2.42 o 
   0  -5   4       16.54       20.41      4.18 o 
   1  -5   4       58.62       61.75      4.89 o 
   2  -5   4       24.87       29.67      3.88 o 
   3  -5   4        3.64        5.27      3.51 o 
   4  -5   4       81.66       73.53      5.69 o 
   5  -5   4       23.26       16.67      2.34 o 
   6  -5   4        6.66        6.33      2.08 o 
   7  -5   4       15.48       19.23      2.81 o 
   8  -5   4       14.85       17.12      3.11 o 
   9  -5   4        0.98        3.20      2.43 o 
  10  -5   4        0.31        7.02      3.21 o 
  -9  -4   4        4.53        4.24      5.48 o 
  -8  -4   4        0.13        2.85      4.86 o 
  -7  -4   4       22.12       19.75      5.50 o 
  -6  -4   4       54.60       46.09      6.42 o 
  -5  -4   4       89.08       73.54      5.04 o 
  -4  -4   4        9.23        7.51      2.23 o 
  -3  -4   4       14.84       16.96      2.56 o 
  -2  -4   4       18.62       17.87      3.42 o 
  -1  -4   4        0.60       -0.80      1.75 o 
   0  -4   4      142.26      145.20      6.75 o 
   1  -4   4        6.44        6.09      2.53 o 
   2  -4   4       86.74       78.63      5.59 o 
   3  -4   4       71.95       63.25      3.08 o 
   4  -4   4       30.48       32.40      4.01 o 
   5  -4   4       77.26       73.00      3.87 o 
   6  -4   4        0.14        0.47      3.13 o 
   7  -4   4       27.26       25.90      2.51 o 
   8  -4   4        0.03       -0.64      2.64 o 
   9  -4   4        6.24       12.68      3.04 o 
  10  -4   4        0.63        4.24      3.34 o 
  11  -4   4       17.12       24.05      4.83 o 
  -9  -3   4        0.22        4.19      4.71 o 
  -8  -3   4        5.02        5.71      5.05 o 
  -7  -3   4        0.95        8.50      3.96 o 
  -6  -3   4        0.39        1.91      3.38 o 
  -5  -3   4        2.27        2.65      1.78 o 
  -4  -3   4        3.89        3.81      1.91 o 
  -3  -3   4       10.56       15.93      2.91 o 
  -2  -3   4       23.33       26.60      3.05 o 
  -1  -3   4        1.33        2.32      3.54 o 
   0  -3   4       76.90       86.49      4.83 o 
   1  -3   4      122.65      120.56      4.96 o 
   2  -3   4      282.75      278.55      5.89 o 
   3  -3   4       69.32       71.02      3.04 o 
   4  -3   4      191.80      200.40      5.47 o 
   5  -3   4      603.87      605.14     10.55 o 
   6  -3   4       49.86       54.23      3.41 o 
   7  -3   4       12.22       10.89      2.38 o 
   8  -3   4       22.93       21.33      2.97 o 
   9  -3   4       11.44       11.35      2.84 o 
  10  -3   4        8.76        8.55      3.90 o 
  11  -3   4        3.13        9.15      5.10 o 
  -9  -2   4        7.70        5.86      4.98 o 
  -8  -2   4       18.61       27.11      5.22 o 
  -7  -2   4      131.04      130.10      9.09 o 
  -6  -2   4        0.05        3.69      2.05 o 
  -5  -2   4        9.08        8.72      2.02 o 
  -4  -2   4      130.50      127.37      5.41 o 
  -3  -2   4       17.42       24.47      2.44 o 
  -2  -2   4        3.28        2.53      1.54 o 
  -1  -2   4       24.67       24.36      2.62 o 
   0  -2   4       32.90       36.88      2.97 o 
   1  -2   4      214.71      205.07      3.86 o 
   2  -2   4        0.08        0.10      1.06 o 
   3  -2   4      738.04      757.96     10.33 o 
   4  -2   4      112.82      113.86      8.33 o 
   5  -2   4        1.88        6.55      1.62 o 
   6  -2   4        9.41       12.15      2.15 o 
   7  -2   4        6.30        4.11      1.95 o 
   8  -2   4       54.81       56.63      3.70 o 
   9  -2   4      191.49      210.14      6.95 o 
  10  -2   4        2.07        6.14      2.85 o 
  11  -2   4        2.36        6.38      3.82 o 
  -8  -1   4        0.16       -3.10      3.60 o 
  -7  -1   4       21.62       20.24      3.08 o 
  -6  -1   4        8.24       10.65      2.30 o 
  -5  -1   4       46.73       43.78      3.92 o 
  -4  -1   4        6.02        6.82      1.35 o 
  -3  -1   4       29.27       32.32      1.84 o 
  -2  -1   4      224.77      252.22     10.38 o 
  -1  -1   4      264.30      271.09      6.56 o 
   0  -1   4      104.37       98.72      2.12 o 
   1  -1   4      489.46      499.89      6.57 o 
   2  -1   4      706.83      786.19      9.54 o 
   3  -1   4     1072.86     1238.85     13.49 o 
   4  -1   4       12.40       14.13      1.60 o 
   5  -1   4        2.96       13.98      2.99 o 
   6  -1   4      258.81      249.05      5.96 o 
   7  -1   4       66.52       65.18      3.84 o 
   8  -1   4      141.09      137.24      5.11 o 
   9  -1   4        1.13       -2.29      3.01 o 
  10  -1   4        5.99        5.99      2.78 o 
  11  -1   4       10.31       10.25      3.58 o 
  12  -1   4        0.39        2.29      5.69 o 
  -8   0   4        6.87        8.14      2.84 o 
  -7   0   4      101.52       95.03      4.30 o 
  -6   0   4      110.75      107.45      4.07 o 
  -5   0   4       50.17       49.29      2.61 o 
  -4   0   4      292.37      306.15      5.78 o 
  -3   0   4       69.08       78.06      2.71 o 
  -2   0   4      808.52      887.66      9.28 o 
  -1   0   4        7.69        7.01      0.88 o 
   0   0   4       39.80       42.83      1.64 o 
   1   0   4     1229.97     1403.29     13.08 o 
   2   0   4      211.41      214.44      4.33 o 
   3   0   4     1628.81     1770.22     21.06 o 
   4   0   4      129.58      130.31      3.60 o 
   5   0   4       39.99       45.57      2.37 o 
   6   0   4      104.77      102.12      3.22 o 
   7   0   4       49.55       48.65      2.93 o 
   8   0   4       17.61       15.50      2.10 o 
   9   0   4       22.42       31.21      3.58 o 
  10   0   4        7.07        2.79      2.65 o 
  11   0   4       21.53       28.82      6.20 o 
  12   0   4        0.35        2.90      5.13 o 
 -10   1   4        1.49       12.24      5.73 o 
  -9   1   4       17.13       13.72      3.33 o 
  -8   1   4       31.95       36.95      5.92 o 
  -7   1   4       26.08       25.67      3.25 o 
  -6   1   4       58.31       60.45      3.15 o 
  -5   1   4      220.60      222.88      5.64 o 
  -4   1   4      423.22      423.39      6.82 o 
  -3   1   4       31.70       30.27      1.74 o 
  -2   1   4      309.53      328.80      4.95 o 
  -1   1   4       39.14       37.08      1.66 o 
   0   1   4      195.46      206.90      3.76 o 
   1   1   4     1933.55     2000.04     25.95 o 
   2   1   4      167.63      189.31      3.67 o 
   3   1   4        2.51        1.27      0.78 o 
   4   1   4      143.08      142.75      3.67 o 
   5   1   4       20.78       20.14      1.67 o 
   6   1   4      501.48      528.51      8.56 o 
   7   1   4        7.94        6.95      1.52 o 
   8   1   4        5.91        9.91      2.60 o 
   9   1   4        2.25        5.66      2.97 o 
  10   1   4       31.07       32.87      4.10 o 
  11   1   4       10.63       13.87      4.06 o 
  12   1   4        6.95       10.03      4.56 o 
 -11   2   4        3.78        7.21      6.10 o 
 -10   2   4        0.58       -0.47      3.45 o 
  -9   2   4       15.87       18.77      3.54 o 
  -8   2   4        5.79        7.26      2.66 o 
  -7   2   4       86.67       84.20      5.13 o 
  -6   2   4       47.68       45.44      3.61 o 
  -5   2   4       53.11       47.95      2.49 o 
  -4   2   4      255.37      254.00      4.97 o 
  -3   2   4       96.49       94.04      2.67 o 
  -2   2   4       15.12       16.36      1.53 o 
  -1   2   4       94.70       77.25      2.09 o 
   0   2   4      931.58      916.66      9.10 o 
   1   2   4      347.94      350.71      4.76 o 
   2   2   4        6.55        6.30      0.96 o 
   3   2   4      395.24      435.76      6.06 o 
   4   2   4        7.08        7.97      1.12 o 
   5   2   4      127.80      117.57      3.41 o 
   6   2   4        0.27        1.86      1.42 o 
   7   2   4       11.52       10.74      5.99 o 
   8   2   4        2.44        3.31      2.37 o 
   9   2   4       21.99       19.94      3.55 o 
  10   2   4        1.30        0.65      2.74 o 
  11   2   4       10.91       13.36      6.68 o 
  12   2   4        6.07       11.65      4.57 o 
 -11   3   4        1.92        0.36      4.28 o 
 -10   3   4        1.57        6.90      4.92 o 
  -9   3   4        2.22        4.37      3.12 o 
  -8   3   4       66.16       72.50      5.34 o 
  -7   3   4        0.07        0.12      2.10 o 
  -6   3   4        1.69        1.37      1.92 o 
  -5   3   4        8.44        8.91      2.03 o 
  -4   3   4       28.31       29.32      1.83 o 
  -3   3   4       15.66       13.34      1.14 o 
  -2   3   4      489.13      453.09      9.90 o 
  -1   3   4       81.20       77.71      3.13 o 
   0   3   4        2.24        4.07      0.67 o 
   1   3   4      267.87      288.66      4.31 o 
   2   3   4      128.59      135.57      2.95 o 
   3   3   4      573.51      636.03      7.30 o 
   4   3   4      303.11      353.53      5.30 o 
   5   3   4      336.91      327.72     14.27 o 
   6   3   4       15.25       17.19      3.63 o 
   7   3   4       47.95       49.16      3.77 o 
   8   3   4        0.03       -0.23      2.02 o 
   9   3   4       33.94       27.60      3.50 o 
  10   3   4       11.33       11.33      3.38 o 
  11   3   4        0.19        4.19      3.76 o 
 -11   4   4        0.03        3.64      7.32 o 
 -10   4   4       11.53       11.63      3.75 o 
  -9   4   4        3.72        8.87      5.38 o 
  -8   4   4        0.47        1.83      2.59 o 
  -7   4   4        0.53       -0.79      2.17 o 
  -6   4   4      134.12      124.13      6.01 o 
  -5   4   4        6.94        6.78      2.11 o 
  -4   4   4       47.42       41.64      3.24 o 
  -3   4   4        0.17        2.39      1.02 o 
  -2   4   4        1.69        2.17      1.07 o 
  -1   4   4      110.83      107.89      3.90 o 
   0   4   4       26.22       31.74      1.43 o 
   1   4   4     1027.38     1018.35     10.10 o 
   2   4   4      145.64      147.09      3.15 o 
   3   4   4       33.71       31.80      3.32 o 
   4   4   4       19.09       23.04      2.20 o 
   5   4   4      185.01      184.17      6.15 o 
   6   4   4        0.00        1.25      1.93 o 
   7   4   4       24.23       19.06      2.74 o 
   8   4   4       99.20       92.40      5.55 o 
   9   4   4       30.84       23.72      3.63 o 
  10   4   4        0.00        2.33      2.58 o 
  11   4   4        0.00        4.79      3.45 o 
 -10   5   4        0.04        2.30      4.04 o 
  -9   5   4        0.41       -0.68      2.96 o 
  -8   5   4        3.98        5.68      2.77 o 
  -7   5   4       11.13        9.51      2.95 o 
  -6   5   4       40.54       44.53      4.13 o 
  -5   5   4        7.81        3.98      2.06 o 
  -4   5   4        0.56        2.88      1.59 o 
  -3   5   4        0.08        2.84      3.14 o 
  -2   5   4      138.73      139.19      4.79 o 
  -1   5   4        3.83        4.62      0.93 o 
   0   5   4      257.31      261.58      4.67 o 
   1   5   4     2042.44     2155.51     18.26 o 
   2   5   4     1294.96     1443.97     13.63 o 
   3   5   4       55.15       54.74      3.11 o 
   4   5   4      132.90      137.59      5.20 o 
   5   5   4       52.41       53.54      3.64 o 
   6   5   4        3.89        5.84      2.22 o 
   7   5   4        0.26        1.19      3.62 o 
   8   5   4       12.44       11.08      3.05 o 
   9   5   4        1.29        0.19      2.64 o 
  10   5   4        2.23        6.51      3.58 o 
  11   5   4        4.57       13.35      4.45 o 
 -10   6   4        1.95        6.40      5.80 o 
  -9   6   4        0.62        8.71      4.66 o 
  -8   6   4        4.09        7.80      3.13 o 
  -7   6   4        4.38        8.27      2.80 o 
  -6   6   4       17.40       20.48      3.16 o 
  -5   6   4      240.40      209.54      7.86 o 
  -4   6   4       12.74       20.10      2.73 o 
  -3   6   4       83.49       74.24      4.19 o 
  -2   6   4       27.46       19.74      2.27 o 
  -1   6   4      600.13      579.52      9.63 o 
   0   6   4       30.97       34.64      1.94 o 
   1   6   4        7.24        8.45      1.28 o 
   2   6   4       29.55       26.20      2.28 o 
   3   6   4       17.50       17.93      2.22 o 
   4   6   4        0.46        2.15      2.18 o 
   5   6   4        0.24       -1.31      1.76 o 
   6   6   4       76.85       83.98      5.02 o 
   7   6   4        0.12        3.20      2.44 o 
   8   6   4       10.71       14.59      3.29 o 
   9   6   4        0.03        7.51      3.29 o 
  10   6   4        1.73        4.23      3.80 o 
  11   6   4        4.43       16.46      6.48 o 
  -9   7   4        0.98       -1.39      3.57 o 
  -8   7   4        0.23       -0.84      3.10 o 
  -7   7   4        0.44        0.19      2.75 o 
  -6   7   4       63.27       62.60      5.05 o 
  -5   7   4       79.76       77.06      5.10 o 
  -4   7   4       48.61       51.82     11.82 o 
  -3   7   4      172.82      152.01      6.56 o 
  -2   7   4        2.90        6.43      3.22 o 
  -1   7   4      161.69      143.10     13.99 o 
   0   7   4      194.71      198.99      4.90 o 
   1   7   4        2.44        3.26      1.27 o 
   2   7   4      112.37      106.25      6.90 o 
   3   7   4       24.32       26.25      2.69 o 
   4   7   4       47.98       50.27      3.81 o 
   5   7   4       18.75       21.29      2.96 o 
   6   7   4        0.27        1.35      2.26 o 
   7   7   4       10.34        7.87      2.95 o 
   8   7   4        2.41        4.38      3.08 o 
   9   7   4        7.02        8.85      3.63 o 
  10   7   4        4.18       10.08      5.21 o 
  -9   8   4        1.29        4.08      4.41 o 
  -8   8   4       50.08       49.63      5.73 o 
  -7   8   4       80.25       72.78      6.90 o 
  -6   8   4       23.39       18.43      3.48 o 
  -5   8   4        8.71       10.92      4.20 o 
  -4   8   4        3.37        6.31      2.52 o 
  -3   8   4       33.03       32.53      3.25 o 
  -2   8   4       53.56       51.45      3.86 o 
  -1   8   4       22.10       23.49      2.80 o 
   0   8   4       11.27       15.83      1.83 o 
   1   8   4        7.44       10.64      2.03 o 
   2   8   4       18.27       19.97      2.49 o 
   3   8   4        6.63        3.41      3.30 o 
   4   8   4        5.97        9.64      2.53 o 
   5   8   4       44.79       43.97      4.05 o 
   6   8   4        1.15        1.56      2.48 o 
   7   8   4        0.67        1.43      2.71 o 
   8   8   4        7.93       11.39      4.09 o 
   9   8   4        9.77       10.76      7.06 o 
  -8   9   4        0.67        7.44      4.24 o 
  -7   9   4        0.33        4.62      3.56 o 
  -6   9   4        0.02       -3.08      3.08 o 
  -5   9   4        1.61        2.08      2.60 o 
  -4   9   4        3.90        3.68      3.56 o 
  -3   9   4        9.58        9.87      2.37 o 
  -2   9   4       11.09       12.48      2.50 o 
  -1   9   4        1.24        0.18      1.91 o 
   0   9   4       26.98       18.32      3.57 o 
   1   9   4        8.55        9.90      2.38 o 
   2   9   4      117.10      124.05      5.87 o 
   3   9   4      154.97      140.32     10.49 o 
   4   9   4       90.98       93.68      7.49 o 
   5   9   4        8.11       12.61      3.13 o 
   6   9   4        2.33        7.62      3.15 o 
   7   9   4        0.05        3.25      4.43 o 
   8   9   4       15.77       25.01      8.64 o 
  -7  10   4        2.38        5.89      4.30 o 
  -6  10   4        0.10        1.74      3.36 o 
  -5  10   4        2.40        3.22      3.18 o 
  -4  10   4        1.87        6.21      2.93 o 
  -3  10   4        0.28       -0.05      5.23 o 
  -2  10   4        2.32        3.18      2.32 o 
  -1  10   4        0.06       -1.03      2.97 o 
   0  10   4       38.24       49.19      5.69 o 
   1  10   4       15.58       14.53      3.87 o 
   2  10   4       64.78       65.04      6.02 o 
   3  10   4        1.17        1.77      3.84 o 
   4  10   4        8.78       10.54      3.00 o 
   5  10   4        7.14        9.54      5.16 o 
   6  10   4        6.76        8.41      5.63 o 
   7  10   4        2.07        3.38      6.46 o 
  -6  11   4        4.51        6.58      4.78 o 
  -5  11   4        0.81       -0.40      3.71 o 
  -4  11   4        1.49        6.46      3.66 o 
  -3  11   4        0.03        1.26      3.13 o 
  -2  11   4        0.11       -1.28      3.60 o 
  -1  11   4        2.42        2.16      3.89 o 
   0  11   4       66.54       54.44      6.36 o 
   1  11   4      110.59      118.54      9.14 o 
   4  11   4        0.18        2.46      4.77 o 
   5  11   4        0.17        3.34      5.74 o 
   6  11   4        5.85       10.27      7.75 o 
  -4  12   4        0.10        1.72      4.30 o 
  -3  12   4        0.44        1.41      6.59 o 
  -2  12   4        3.16        2.22      4.49 o 
  -1  12   4       18.91       14.36      5.31 o 
  -1  -9   5        0.07       -4.64      6.55 o 
   0  -9   5        0.66        1.16     10.51 o 
   1  -9   5        0.00        2.53      7.34 o 
   2  -9   5        0.95       -2.98      8.30 o 
   3  -9   5        1.38        8.66      5.71 o 
   4  -9   5        0.00       -1.42      5.36 o 
  -4  -8   5        0.18        4.26      7.04 o 
  -3  -8   5        9.75       13.71      6.55 o 
  -2  -8   5        0.28        2.95      4.60 o 
  -1  -8   5        1.68       13.42     10.01 o 
   0  -8   5        6.26        9.29      4.56 o 
   1  -8   5        3.76        0.39      5.43 o 
   2  -8   5        0.00        2.27      3.72 o 
   3  -8   5       31.45       27.99      5.40 o 
   4  -8   5       28.69       31.52      6.10 o 
   5  -8   5       10.77       10.86      7.04 o 
   6  -8   5        6.74        3.23      5.32 o 
   7  -8   5        9.82       23.52     12.88 o 
  -5  -7   5        6.74        5.03      6.66 o 
  -4  -7   5        0.84       -1.09      5.41 o 
  -3  -7   5        7.64        8.82      5.03 o 
  -2  -7   5        0.36       -0.37      2.78 o 
  -1  -7   5        4.68        7.52      4.20 o 
   0  -7   5        3.03        4.31      3.43 o 
   1  -7   5       12.78       16.04      4.18 o 
   2  -7   5        0.97        3.84      3.38 o 
   3  -7   5      103.90      121.42      8.55 o 
   4  -7   5      206.11      220.22     11.61 o 
   5  -7   5       21.20       19.81      5.02 o 
   6  -7   5        3.63        1.03      3.96 o 
   7  -7   5        0.04        4.69     13.00 o 
   8  -7   5        3.80        4.41      4.73 o 
  -7  -6   5        0.11        7.96      7.02 o 
  -6  -6   5       14.21       16.78      6.36 o 
  -5  -6   5       12.18       22.74      6.29 o 
  -4  -6   5        2.55        4.09      4.11 o 
  -3  -6   5       14.54        8.66      3.21 o 
  -2  -6   5        1.93        5.25      2.96 o 
  -1  -6   5      162.78      151.99      8.48 o 
   0  -6   5      120.97      116.75      8.17 o 
   1  -6   5       30.10       36.17      7.15 o 
   2  -6   5        7.48       12.22      3.55 o 
   3  -6   5        4.22        6.73      4.20 o 
   4  -6   5       40.79       51.73      5.69 o 
   5  -6   5        0.55        3.52      3.33 o 
   6  -6   5        1.24        4.28      3.32 o 
   7  -6   5        0.18        6.08      3.60 o 
   8  -6   5        5.76        0.37      3.91 o 
   9  -6   5        7.67       12.90      4.92 o 
  -8  -5   5        0.44        5.41      6.61 o 
  -7  -5   5        9.83       22.83      6.72 o 
  -6  -5   5        0.15        1.75      4.47 o 
  -5  -5   5        0.47       -2.89      4.24 o 
  -4  -5   5        5.33        5.87      2.86 o 
  -3  -5   5       55.05       42.30      4.40 o 
  -2  -5   5      101.09       99.32      6.60 o 
  -1  -5   5       15.72       21.60      3.95 o 
   0  -5   5       13.49        8.80      5.90 o 
   1  -5   5      328.53      335.72     11.84 o 
   2  -5   5      704.45      695.82     17.50 o 
   3  -5   5        0.23        4.82      3.02 o 
   4  -5   5      105.58       90.09      6.54 o 
   5  -5   5        1.39        1.19      2.70 o 
   6  -5   5        1.79       -1.45      6.10 o 
   7  -5   5       12.92       12.73      4.82 o 
   8  -5   5        0.01        6.83      3.50 o 
   9  -5   5        0.62        4.03      3.28 o 
  10  -5   5        4.35       13.57      4.30 o 
  -8  -4   5        0.40        0.17      5.28 o 
  -7  -4   5        1.32        2.44      4.64 o 
  -6  -4   5        0.00       -4.02      4.02 o 
  -5  -4   5       84.25       79.21      5.50 o 
  -4  -4   5       29.21       31.98      3.73 o 
  -3  -4   5       58.72       54.89      5.30 o 
  -2  -4   5        0.15        0.10      3.52 o 
  -1  -4   5       11.03        9.79      2.73 o 
   0  -4   5        1.01        0.43      2.32 o 
   1  -4   5       10.57       14.77      4.50 o 
   2  -4   5        3.85        6.06      2.37 o 
   3  -4   5        0.33       -0.05      2.03 o 
   4  -4   5      235.45      236.97      9.69 o 
   5  -4   5       38.10       41.84      3.27 o 
   6  -4   5        1.93        0.84      2.99 o 
   7  -4   5        0.02        2.04      2.43 o 
   8  -4   5        7.55        8.99      2.82 o 
   9  -4   5       23.71       24.81      3.87 o 
  10  -4   5       24.74       27.01      4.08 o 
  11  -4   5       57.55       77.51      7.64 o 
  -8  -3   5        2.45        7.12      5.37 o 
  -7  -3   5        2.16        7.94      4.32 o 
  -6  -3   5        2.08        3.46      2.56 o 
  -5  -3   5        0.00        0.70      2.08 o 
  -4  -3   5        0.63        3.18      2.27 o 
  -3  -3   5       94.02       90.17      5.02 o 
  -2  -3   5       64.83       57.94      4.85 o 
  -1  -3   5        6.23       10.46      2.50 o 
   0  -3   5       51.96       48.96      4.21 o 
   1  -3   5       22.17       21.88      2.89 o 
   2  -3   5        8.28       12.64      4.96 o 
   3  -3   5       94.86       81.83      8.02 o 
   4  -3   5        0.11        0.17      1.45 o 
   5  -3   5        0.13        3.62      1.69 o 
   6  -3   5       25.41       21.28      4.31 o 
   7  -3   5       44.70       47.46      3.75 o 
   8  -3   5        0.00       -2.08      5.58 o 
   9  -3   5        3.22        8.40      2.78 o 
  10  -3   5       21.69       25.51      3.95 o 
  11  -3   5        6.00        4.45      5.69 o 
  -7  -2   5        4.30        0.47      4.06 o 
  -6  -2   5       15.63       18.77      5.61 o 
  -5  -2   5        1.55        1.43      1.92 o 
  -4  -2   5       21.84       20.32      2.80 o 
  -3  -2   5      142.50      128.74      5.55 o 
  -2  -2   5       99.59       90.33      8.83 o 
  -1  -2   5      573.00      561.18     12.76 o 
   0  -2   5        4.31        4.49      2.07 o 
   1  -2   5       71.54       72.93      2.29 o 
   2  -2   5      495.27      529.33     11.12 o 
   3  -2   5      142.14      168.42      4.66 o 
   4  -2   5       41.81       41.36      2.61 o 
   5  -2   5        8.81        8.31      2.66 o 
   6  -2   5      215.70      185.75      5.98 o 
   7  -2   5        3.74        5.14      2.01 o 
   8  -2   5       25.12       28.44      3.21 o 
   9  -2   5       68.25       63.07      8.48 o 
  10  -2   5       82.07       74.16     14.91 o 
  11  -2   5        9.42       16.74      4.99 o 
  -7  -1   5        0.71        4.41      2.50 o 
  -6  -1   5        8.35        7.72      2.31 o 
  -5  -1   5       74.99       82.60      4.85 o 
  -4  -1   5        1.97        3.21      1.64 o 
  -3  -1   5       10.63        6.35      2.59 o 
  -2  -1   5      393.98      412.02     10.40 o 
  -1  -1   5       56.73       52.64      1.84 o 
   0  -1   5       25.24       24.67      1.51 o 
   1  -1   5       51.76       49.39      4.22 o 
   2  -1   5     1280.60     1373.56     14.39 o 
   3  -1   5      491.01      538.67      8.51 o 
   4  -1   5       75.58       82.22      3.42 o 
   5  -1   5        0.84        0.25      1.29 o 
   6  -1   5       12.06       12.02      2.02 o 
   7  -1   5       90.23       94.62      4.15 o 
   8  -1   5       55.57       54.17      3.51 o 
   9  -1   5       34.60       40.77     10.34 o 
  10  -1   5        3.53        2.86      3.52 o 
  11  -1   5        0.71        0.52      3.14 o 
  -8   0   5        0.96        2.46      3.91 o 
  -7   0   5      164.22      166.64     11.15 o 
  -6   0   5       25.85       24.43      3.02 o 
  -5   0   5       94.97       94.47      3.68 o 
  -4   0   5       19.20       21.11      3.37 o 
  -3   0   5      366.65      371.24      6.21 o 
  -2   0   5        2.99        3.33      1.17 o 
  -1   0   5       52.57       55.60      3.15 o 
   0   0   5       16.69       15.69      1.28 o 
   1   0   5       44.75       45.64      3.06 o 
   2   0   5      141.08      164.61      4.09 o 
   3   0   5      345.55      309.79      6.04 o 
   4   0   5      178.29      187.38      7.80 o 
   5   0   5      115.20      108.59      3.71 o 
   6   0   5       12.86       16.26      1.88 o 
   7   0   5       48.63       53.30      3.19 o 
   8   0   5      239.06      218.41      8.88 o 
   9   0   5       35.87       30.72      3.80 o 
  10   0   5        0.00       -0.87      2.47 o 
  11   0   5        6.76        6.39      3.46 o 
  -9   1   5       47.98       54.88      7.55 o 
  -8   1   5        8.35       11.68      4.88 o 
  -7   1   5        0.40        2.93      2.30 o 
  -6   1   5       27.61       26.44      4.43 o 
  -5   1   5       21.40       22.87      2.05 o 
  -4   1   5        0.60        1.39      1.20 o 
  -3   1   5      164.15      183.69      4.17 o 
  -2   1   5       81.04       73.17      2.44 o 
  -1   1   5      163.58      160.21      3.75 o 
   0   1   5     1481.96     1578.37     14.60 o 
   1   1   5     2568.49     2832.29     23.11 o 
   2   1   5      513.57      470.97     19.46 o 
   3   1   5     1013.69     1070.27     11.53 o 
   4   1   5        1.51        0.88      0.88 o 
   5   1   5       36.95       38.58      2.24 o 
   6   1   5        4.16        2.14      1.35 o 
   7   1   5       46.61       46.23      3.53 o 
   8   1   5        7.70        9.24      2.95 o 
   9   1   5       10.32       13.75      3.14 o 
  10   1   5       10.91       15.54      3.51 o 
  11   1   5        8.08        2.43      3.43 o 
 -10   2   5       12.31       16.67      6.16 o 
  -9   2   5        0.01        2.08      3.17 o 
  -8   2   5        5.32        7.56      2.85 o 
  -7   2   5      148.72      148.67      6.83 o 
  -6   2   5       56.35       54.96      4.02 o 
  -5   2   5       41.32       47.50      3.65 o 
  -4   2   5      201.28      190.28      4.48 o 
  -3   2   5      293.58      292.32      5.09 o 
  -2   2   5        5.30        4.39      0.90 o 
  -1   2   5      156.72      161.98      3.60 o 
   0   2   5      560.38      581.64      7.38 o 
   1   2   5      255.95      209.76      6.27 o 
   2   2   5      116.84      109.39      2.95 o 
   3   2   5     1051.61     1102.80     11.55 o 
   4   2   5       43.64       45.28      2.21 o 
   5   2   5      134.31      123.09      3.72 o 
   6   2   5      101.42       92.38      4.54 o 
   7   2   5       16.48       16.53      2.62 o 
   8   2   5        8.65        9.42      3.51 o 
   9   2   5        1.94        4.84      2.67 o 
  10   2   5       87.33       88.25      6.13 o 
  11   2   5       13.09       10.49      3.58 o 
 -10   3   5       11.00       17.48      4.32 o 
  -9   3   5       39.30       39.02      4.81 o 
  -8   3   5       34.48       31.87      4.00 o 
  -7   3   5       28.44       35.99     11.71 o 
  -6   3   5      218.59      212.93      7.93 o 
  -5   3   5        0.88        0.21      1.56 o 
  -4   3   5        5.73        3.40      2.40 o 
  -3   3   5        4.92        4.93      1.91 o 
  -2   3   5       88.53      100.55      4.84 o 
  -1   3   5        1.97        2.59      1.19 o 
   0   3   5      221.66      202.87      3.91 o 
   1   3   5        0.63        0.91      0.79 o 
   2   3   5      170.25      184.78      3.78 o 
   3   3   5      344.64      330.53      5.42 o 
   4   3   5        2.11        1.59      0.97 o 
   5   3   5      102.92       92.88      5.91 o 
   6   3   5       61.01       62.37      3.95 o 
   7   3   5       48.04       43.92      6.05 o 
   8   3   5        1.29        1.19      2.10 o 
   9   3   5      100.43      110.28      6.29 o 
  10   3   5       62.92       56.96      5.31 o 
  11   3   5       11.93       10.67      5.17 o 
 -10   4   5        1.13        4.88      4.06 o 
  -9   4   5       21.09       26.05      4.25 o 
  -8   4   5       94.16       95.50     11.20 o 
  -7   4   5       43.30       43.44      4.39 o 
  -6   4   5        0.01       -0.99      1.95 o 
  -5   4   5       53.87       53.88      4.03 o 
  -4   4   5        0.30        1.59      1.80 o 
  -3   4   5      112.31      105.23      4.63 o 
  -2   4   5       40.62       41.75      2.80 o 
  -1   4   5      283.16      266.67      6.63 o 
   0   4   5       67.91       60.25      1.86 o 
   1   4   5      431.65      428.27      5.97 o 
   2   4   5       49.48       53.03      2.07 o 
   3   4   5       15.21       14.83      1.25 o 
   4   4   5       13.79       13.88      1.85 o 
   5   4   5       59.71       57.25      4.21 o 
   6   4   5        0.92        1.85      1.66 o 
   7   4   5        9.11       14.88      2.65 o 
   8   4   5        7.32        5.85      2.50 o 
   9   4   5        4.72        5.26      2.94 o 
  10   4   5       10.85       10.46      3.24 o 
  11   4   5        1.15        5.49      4.32 o 
 -10   5   5        1.58        9.08      4.54 o 
  -9   5   5        0.41        2.28      6.08 o 
  -8   5   5        0.24       -2.57      2.65 o 
  -7   5   5       33.66       32.84      3.88 o 
  -6   5   5       76.07       69.33      4.96 o 
  -5   5   5       35.33       44.49      3.78 o 
  -4   5   5        9.89       10.80      2.57 o 
  -3   5   5      103.37       93.53      4.60 o 
  -2   5   5        1.65        1.72      1.24 o 
  -1   5   5        0.22        3.20      1.24 o 
   0   5   5       73.27       81.50      2.47 o 
   1   5   5      257.76      271.58      4.85 o 
   2   5   5        1.55        5.63      1.40 o 
   3   5   5      314.53      313.48      7.42 o 
   4   5   5      116.59      120.52      5.57 o 
   5   5   5        1.27        3.14      1.64 o 
   6   5   5        6.62        7.39      2.29 o 
   7   5   5        5.35       10.96      2.42 o 
   8   5   5       77.15       73.48      5.27 o 
   9   5   5        1.18        1.59      2.85 o 
  10   5   5        3.11        9.11      3.30 o 
  11   5   5        0.00        6.10      4.47 o 
 -10   6   5        3.75        1.50      7.27 o 
  -9   6   5        0.04        0.21      3.57 o 
  -8   6   5        7.70        4.22      4.67 o 
  -7   6   5        0.13        1.11      2.67 o 
  -6   6   5       16.65       20.71      3.23 o 
  -5   6   5       32.11       27.68      3.36 o 
  -4   6   5       19.43       18.49      2.76 o 
  -3   6   5      311.47      293.82      8.56 o 
  -2   6   5      166.76      149.74      5.70 o 
  -1   6   5       21.82       26.15      3.64 o 
   0   6   5      176.95      172.28      4.04 o 
   1   6   5      125.32      118.54      3.40 o 
   2   6   5        0.35       -0.70      1.18 o 
   3   6   5       12.40       13.91      2.60 o 
   4   6   5       24.54       29.72      2.84 o 
   5   6   5       11.95       20.10      2.77 o 
   6   6   5       10.73        8.22      2.51 o 
   7   6   5       51.84       44.72      3.92 o 
   8   6   5        3.07        2.11      2.71 o 
   9   6   5        0.19        1.07      3.09 o 
  10   6   5        1.65        6.09      5.91 o 
  11   6   5        0.03        5.28      6.66 o 
  -9   7   5        0.08        3.08      5.31 o 
  -8   7   5        5.68        4.91      3.55 o 
  -7   7   5        0.12        1.41      3.04 o 
  -6   7   5        6.40        1.91      2.57 o 
  -5   7   5       56.23       66.51      5.03 o 
  -4   7   5      209.95      203.60      9.98 o 
  -3   7   5        1.60        0.32      2.14 o 
  -2   7   5       51.09       55.15      3.78 o 
  -1   7   5      222.83      236.12      7.31 o 
   0   7   5      180.51      179.53      6.07 o 
   1   7   5       62.39       65.85      2.86 o 
   2   7   5      213.63      226.55      8.62 o 
   3   7   5       14.32       13.40      2.21 o 
   4   7   5       20.65       19.73      2.68 o 
   5   7   5        1.84        3.35      2.00 o 
   6   7   5        9.14       11.20      2.82 o 
   7   7   5        9.34       11.91      2.95 o 
   8   7   5       13.80       16.59      3.59 o 
   9   7   5        0.11       -0.67      3.89 o 
  10   7   5        2.98        8.35      4.92 o 
  -8   8   5       17.25       21.29      4.24 o 
  -7   8   5       23.37       21.94      4.18 o 
  -6   8   5       47.02       43.87      4.73 o 
  -5   8   5        0.29        1.61      2.47 o 
  -4   8   5        0.81        2.13      2.17 o 
  -3   8   5      147.44      143.07      6.63 o 
  -2   8   5        7.85       10.71      2.28 o 
  -1   8   5       34.43       30.85      3.67 o 
   0   8   5        1.19        4.02      1.70 o 
   1   8   5       20.22       23.79      4.02 o 
   2   8   5       11.09       15.02      2.46 o 
   3   8   5        1.23        1.87      2.04 o 
   4   8   5       99.60      115.64      5.72 o 
   5   8   5       67.62       62.15      4.51 o 
   6   8   5        8.05        9.18      4.12 o 
   7   8   5        2.50        7.76      2.96 o 
   8   8   5       21.94       34.14      4.75 o 
   9   8   5        3.79        5.49      4.21 o 
  -8   9   5        1.20       -0.50      3.98 o 
  -7   9   5        5.80        5.12      3.27 o 
  -6   9   5        4.04        3.17      3.03 o 
  -5   9   5       34.40       26.75      5.70 o 
  -4   9   5       22.92       31.99      4.04 o 
  -3   9   5        7.74       10.13      2.60 o 
  -2   9   5       46.99       47.14      4.13 o 
  -1   9   5       35.37       38.73      3.60 o 
   0   9   5       14.41       18.81      3.96 o 
   1   9   5       28.05       25.87      4.41 o 
   2   9   5        0.18        2.99      3.04 o 
   3   9   5        2.55        2.62      2.08 o 
   4   9   5       20.43       20.05      3.41 o 
   5   9   5        1.51        3.14      2.77 o 
   6   9   5        5.50        9.26      6.20 o 
   7   9   5        3.62        8.63      3.78 o 
   8   9   5        0.32        6.99      4.08 o 
  -7  10   5        0.22        4.91      4.51 o 
  -6  10   5        8.79       12.01      4.24 o 
  -5  10   5       10.59       17.46      3.77 o 
  -4  10   5        0.38        0.18      2.88 o 
  -3  10   5        0.30       -0.23      2.46 o 
  -2  10   5        0.43       -1.05      2.66 o 
  -1  10   5        9.42        7.28      3.66 o 
   0  10   5       27.52       30.96      5.11 o 
   1  10   5        0.29        1.45      3.10 o 
   2  10   5        1.06       -2.95      3.12 o 
   3  10   5        1.23        4.37      3.45 o 
   4  10   5        4.86        3.11      2.76 o 
   5  10   5        1.20        2.94      2.87 o 
   6  10   5        7.33       12.69      3.79 o 
   7  10   5       13.89       19.66      7.17 o 
  -6  11   5        0.43        2.46      4.77 o 
  -5  11   5        0.28       -0.79      3.73 o 
  -4  11   5        2.67        4.11      3.71 o 
  -3  11   5        0.67        1.82      2.52 o 
  -2  11   5        0.96        7.70      4.06 o 
  -1  11   5        0.10        2.37      3.72 o 
   0  11   5       54.40       58.12      6.80 o 
   1  11   5       24.11       15.79      4.60 o 
   2  11   5        7.28        3.98      4.04 o 
   3  11   5        9.27        4.92      4.37 o 
   4  11   5        0.32        4.86      4.84 o 
   5  11   5        2.62       -0.51      5.18 o 
   6  11   5        2.13       -0.26      6.14 o 
  -4  12   5        3.47        4.66      7.34 o 
  -3  12   5        0.03        1.09      6.20 o 
  -2  12   5        1.63       10.68      4.34 o 
  -1  12   5        1.76        3.98      4.52 o 
   0  12   5        7.54        9.03      4.62 o 
   1  12   5        7.17       10.89      5.11 o 
  -2  -8   6        2.18       15.64      7.68 o 
  -1  -8   6        0.37      -10.95     11.28 o 
   0  -8   6        0.93       -0.78      4.51 o 
   1  -8   6        7.05        6.98      5.17 o 
   2  -8   6        0.27        1.50      4.59 o 
   3  -8   6        1.38        5.63      4.88 o 
   4  -8   6        1.38       -1.80      4.59 o 
   5  -8   6        0.24       -3.89      9.24 o 
  -4  -7   6        2.75       10.72      6.80 o 
  -3  -7   6        0.09        2.46      5.28 o 
  -2  -7   6        0.05       -1.35      5.07 o 
  -1  -7   6        2.25        3.74      3.74 o 
   0  -7   6       21.05       16.96      4.80 o 
   1  -7   6        5.24        1.75      3.80 o 
   2  -7   6        5.04        5.42      3.80 o 
   3  -7   6        1.25        3.68      4.05 o 
   4  -7   6        3.64        4.05      4.00 o 
   5  -7   6        0.53        2.64      4.46 o 
   6  -7   6        7.50        6.45      5.02 o 
   7  -7   6        0.65        4.59      9.61 o 
  -6  -6   6        0.24        4.79      6.63 o 
  -5  -6   6        4.46        6.97      6.08 o 
  -4  -6   6        0.04        0.45      4.67 o 
  -3  -6   6        5.04        6.17      4.56 o 
  -2  -6   6        2.17        3.94      4.58 o 
  -1  -6   6       23.46       26.38      8.03 o 
   0  -6   6       46.20       49.87      5.67 o 
   1  -6   6       15.96       16.90      4.55 o 
   2  -6   6      168.47      173.40      9.64 o 
   3  -6   6        2.43        1.41      2.97 o 
   4  -6   6       67.62       69.37      6.81 o 
   5  -6   6        8.68        8.80      4.52 o 
   6  -6   6        2.24        8.40      5.20 o 
   7  -6   6        3.15        7.98      3.81 o 
   8  -6   6        0.61        5.19      7.16 o 
  -7  -5   6        4.09       13.93      6.76 o 
  -6  -5   6        2.90        4.79      5.41 o 
  -5  -5   6       24.61       20.78      6.16 o 
  -4  -5   6        0.01        2.29      4.64 o 
  -3  -5   6       18.55       16.93      3.44 o 
  -2  -5   6        6.15        8.02      3.25 o 
  -1  -5   6       27.07       27.13      4.33 o 
   0  -5   6       40.50       46.48      5.12 o 
   1  -5   6       95.98       94.19      6.92 o 
   2  -5   6      927.92      954.88     21.84 o 
   3  -5   6       50.67       67.49      6.01 o 
   4  -5   6        3.06        5.28      4.93 o 
   5  -5   6        2.73        6.55      3.47 o 
   6  -5   6        0.01        1.96      3.52 o 
   7  -5   6        1.79        1.47      3.85 o 
   8  -5   6        2.39        1.41      3.80 o 
   9  -5   6        3.39       17.59      4.89 o 
  -7  -4   6        2.23        3.72      4.98 o 
  -6  -4   6        0.69        4.84      4.71 o 
  -5  -4   6        3.31        2.42      2.68 o 
  -4  -4   6        0.11        1.04      2.62 o 
  -3  -4   6      107.32       87.04      5.66 o 
  -2  -4   6        0.34       -1.46      2.48 o 
  -1  -4   6        4.46        6.11      2.64 o 
   0  -4   6        0.55        7.18      5.23 o 
   1  -4   6       19.67       23.26      3.91 o 
   2  -4   6       55.96       60.09      5.43 o 
   3  -4   6       46.85       51.71      5.16 o 
   4  -4   6        2.75        6.67      2.88 o 
   5  -4   6       28.37       31.08      4.42 o 
   6  -4   6       23.69       28.36      4.98 o 
   7  -4   6        3.63        1.27      4.54 o 
   8  -4   6       17.92       18.14      4.33 o 
   9  -4   6       10.73       18.79      5.28 o 
  10  -4   6        0.34       10.46      3.82 o 
  -7  -3   6       15.81       24.27      5.99 o 
  -6  -3   6        4.43        9.24      4.00 o 
  -5  -3   6       42.66       41.55      4.29 o 
  -4  -3   6       16.33       15.08      3.04 o 
  -3  -3   6        4.49        5.56      2.24 o 
  -2  -3   6       22.42       19.91      3.43 o 
  -1  -3   6      563.27      549.94     14.42 o 
   0  -3   6     1759.61     1723.97     27.62 o 
   1  -3   6        8.04        6.36      3.77 o 
   2  -3   6       16.11       15.96      3.04 o 
   3  -3   6       35.61       32.86      5.50 o 
   4  -3   6      138.96      136.20      7.28 o 
   5  -3   6       32.18       34.82      5.37 o 
   6  -3   6        8.92        8.53      2.23 o 
   7  -3   6        7.70        6.87      2.90 o 
   8  -3   6       14.16       18.28      3.10 o 
   9  -3   6        8.44       10.79      3.01 o 
  10  -3   6        6.12        5.92      3.22 o 
  11  -3   6        0.33        4.92      6.76 o 
  -6  -2   6       30.82       33.83      3.92 o 
  -5  -2   6       47.17       50.49      4.42 o 
  -4  -2   6        0.80        2.67      2.29 o 
  -3  -2   6       10.69       12.12      2.92 o 
  -2  -2   6       80.11       80.01      5.52 o 
  -1  -2   6        0.01       -0.46      1.86 o 
   0  -2   6      314.18      298.23      9.72 o 
   1  -2   6       78.20       64.27      5.74 o 
   2  -2   6       20.55       19.20      2.98 o 
   3  -2   6        4.73        6.61      1.50 o 
   4  -2   6        3.00        6.82      1.74 o 
   5  -2   6       31.17       32.27      2.73 o 
   6  -2   6       20.57       25.20      4.61 o 
   7  -2   6       39.89       41.39      3.56 o 
   8  -2   6      110.41      111.60      5.72 o 
   9  -2   6       84.03       86.96      5.27 o 
  10  -2   6       62.01       55.86     12.91 o 
  11  -2   6        0.82       10.08      4.73 o 
  -7  -1   6       24.53       23.54      5.24 o 
  -6  -1   6       20.40       17.74      4.41 o 
  -5  -1   6       89.03       90.70      5.22 o 
  -4  -1   6       48.63       52.80      5.32 o 
  -3  -1   6        2.88        6.04      1.95 o 
  -2  -1   6        0.01        1.19      1.77 o 
  -1  -1   6       16.65       14.42      2.52 o 
   0  -1   6       67.63       76.31      4.96 o 
   1  -1   6       80.37       73.95      2.98 o 
   2  -1   6      221.03      262.85      5.61 o 
   3  -1   6        8.40       10.10      1.59 o 
   4  -1   6       15.15       17.96      2.10 o 
   5  -1   6       87.55       79.31      3.82 o 
   6  -1   6       68.24       64.16      3.70 o 
   7  -1   6       21.44       19.27      2.57 o 
   8  -1   6       35.19       38.91      3.38 o 
   9  -1   6       43.23       44.41      4.68 o 
  10  -1   6        9.87       12.83      3.83 o 
  11  -1   6        2.13        1.74      3.75 o 
  -8   0   6       23.87       26.53      6.40 o 
  -7   0   6       24.17       30.08      5.69 o 
  -6   0   6        8.70       14.27      4.19 o 
  -5   0   6       30.12       28.91      4.86 o 
  -4   0   6       30.83       33.54      3.05 o 
  -3   0   6       74.81       69.27      4.02 o 
  -2   0   6       11.59        9.91      2.24 o 
  -1   0   6        0.35        0.86      0.90 o 
   0   0   6        9.25        9.20      1.23 o 
   1   0   6      171.17      197.70      7.38 o 
   2   0   6      363.19      366.70      6.65 o 
   3   0   6        1.60        6.00      1.36 o 
   4   0   6      181.40      189.59      7.84 o 
   5   0   6        3.90        3.94      1.45 o 
   6   0   6       53.35       52.75      3.36 o 
   7   0   6        6.28        5.96      2.55 o 
   8   0   6      526.57      497.74     12.25 o 
   9   0   6        4.35        7.65      3.52 o 
  10   0   6       11.59       10.53      3.37 o 
  11   0   6       26.07       24.71      4.26 o 
  -9   1   6        2.17        3.34      5.07 o 
  -8   1   6        1.11        3.45      4.00 o 
  -7   1   6        0.00        1.78      3.60 o 
  -6   1   6        8.61       15.81      4.24 o 
  -5   1   6       57.60       58.32      3.99 o 
  -4   1   6       32.03       31.53      2.88 o 
  -3   1   6        4.51        3.42      1.33 o 
  -2   1   6      104.10       84.98      3.46 o 
  -1   1   6       45.07       50.34      2.37 o 
   0   1   6      249.65      277.73      8.74 o 
   1   1   6      694.15      829.67     10.36 o 
   2   1   6      467.35      555.19      8.43 o 
   3   1   6       14.90       12.65      1.58 o 
   4   1   6      468.56      471.77      7.77 o 
   5   1   6        0.61        4.41      1.79 o 
   6   1   6      345.77      308.26      6.78 o 
   7   1   6        3.02        5.72      4.12 o 
   8   1   6        3.16        2.26      2.28 o 
   9   1   6       39.95       47.39      4.46 o 
  10   1   6       20.23       17.36      3.73 o 
  11   1   6        3.21        7.84      3.76 o 
 -10   2   6        0.22        0.30      5.86 o 
  -9   2   6        0.21        5.69      5.14 o 
  -8   2   6        2.01        1.09      4.17 o 
  -7   2   6       10.19        8.59      2.82 o 
  -6   2   6       14.05       17.08      3.81 o 
  -5   2   6       34.59       39.35      3.51 o 
  -4   2   6        2.12        1.02      2.11 o 
  -3   2   6      100.58       89.65      4.18 o 
  -2   2   6      100.77       94.78      2.82 o 
  -1   2   6      113.17      118.22      3.45 o 
   0   2   6      627.72      639.76      8.53 o 
   1   2   6        1.33        1.47      1.26 o 
   2   2   6      362.80      316.62     18.79 o 
   3   2   6       19.74       24.15      1.71 o 
   4   2   6      210.45      215.20      4.95 o 
   5   2   6       32.55       35.79      2.29 o 
   6   2   6      297.48      287.51     15.59 o 
   7   2   6      107.23       98.69      5.18 o 
   8   2   6        3.03        1.05      2.09 o 
   9   2   6        1.47        3.58      4.01 o 
  10   2   6       20.69       25.02      5.54 o 
  11   2   6       18.59       29.04      4.55 o 
 -10   3   6        0.30        1.07      6.23 o 
  -9   3   6       10.77       12.59      3.94 o 
  -8   3   6        8.96       11.38      3.14 o 
  -7   3   6       11.04       12.94      3.03 o 
  -6   3   6        0.56        1.00      2.99 o 
  -5   3   6        6.25        7.12      2.23 o 
  -4   3   6        0.61        2.87      1.81 o 
  -3   3   6      180.64      199.23      5.09 o 
  -2   3   6      154.43      161.03      5.41 o 
  -1   3   6      984.32     1039.99     14.84 o 
   0   3   6       28.18       33.67      1.89 o 
   1   3   6      303.79      385.64     28.08 o 
   2   3   6       51.92       54.90      2.28 o 
   3   3   6        5.53        9.01      1.22 o 
   4   3   6       35.06       36.88      2.24 o 
   5   3   6      299.13      280.40     20.69 o 
   6   3   6       76.44       77.97      4.49 o 
   7   3   6        4.78        7.39      5.49 o 
   8   3   6       17.68       15.86      2.86 o 
   9   3   6       28.54       34.05      4.15 o 
  10   3   6        0.89        4.16      2.96 o 
  11   3   6        0.28        6.34      3.91 o 
 -10   4   6        1.94        4.07      4.69 o 
  -9   4   6        0.02        3.83      6.65 o 
  -8   4   6       37.30       43.54      4.66 o 
  -7   4   6       23.14       27.58      3.90 o 
  -6   4   6        1.21        5.65      2.37 o 
  -5   4   6       27.26       26.67      3.16 o 
  -4   4   6        3.73        4.08      1.85 o 
  -3   4   6       56.19       63.52      4.88 o 
  -2   4   6      140.41      138.88      6.63 o 
  -1   4   6       43.36       48.32      3.00 o 
   0   4   6      304.90      277.08      4.91 o 
   1   4   6       51.14       52.98      2.14 o 
   2   4   6       14.17       15.11      1.71 o 
   3   4   6      144.11      144.28      4.06 o 
   4   4   6        0.79        1.19      1.31 o 
   5   4   6       27.44       33.57      3.31 o 
   6   4   6       28.67       37.16      3.29 o 
   7   4   6       12.08        9.59      4.42 o 
   8   4   6      172.89      155.59      7.11 o 
   9   4   6       14.92       11.98      3.05 o 
  10   4   6        3.30       -0.62      4.12 o 
  11   4   6        5.86       10.56      4.64 o 
 -10   5   6        2.14        7.59      5.12 o 
  -9   5   6       32.28       27.77      5.07 o 
  -8   5   6        5.88        7.82      9.68 o 
  -7   5   6        0.10        5.79      2.91 o 
  -6   5   6        9.12        7.69      2.75 o 
  -5   5   6       33.65       35.42      3.63 o 
  -4   5   6       17.26       15.85      2.58 o 
  -3   5   6      225.11      229.34      7.52 o 
  -2   5   6        1.22        3.47      1.47 o 
  -1   5   6        1.00       -0.01      1.13 o 
   0   5   6       10.99       10.76      1.61 o 
   1   5   6       67.29       71.35      2.49 o 
   2   5   6        3.10        4.14      1.05 o 
   3   5   6       38.09       45.45      5.05 o 
   4   5   6        0.55        1.70      1.84 o 
   5   5   6        4.68        5.99      1.89 o 
   6   5   6       17.82       13.98      2.46 o 
   7   5   6       80.16       72.66      4.85 o 
   8   5   6       91.42       79.66      5.41 o 
   9   5   6        1.91        1.94      2.99 o 
  10   5   6        2.24        5.99      3.73 o 
  11   5   6        0.06        2.31      4.23 o 
  -9   6   6        0.57       -2.77      3.82 o 
  -8   6   6        0.17       -0.45      3.29 o 
  -7   6   6       13.11        7.07      3.01 o 
  -6   6   6        9.51       10.19      3.59 o 
  -5   6   6       59.05       53.06      6.07 o 
  -4   6   6        2.03        2.64      2.01 o 
  -3   6   6        0.02        0.34      1.74 o 
  -2   6   6       42.00       37.75      3.20 o 
  -1   6   6       66.96       62.04      3.72 o 
   0   6   6       79.73       79.03      6.15 o 
   1   6   6       20.73       20.24      2.13 o 
   2   6   6       38.69       32.46      2.83 o 
   3   6   6        1.54        3.55      1.61 o 
   4   6   6       67.34       73.98      4.09 o 
   5   6   6       15.04       14.71      2.44 o 
   6   6   6        1.10        2.31      3.26 o 
   7   6   6       67.96       52.27      4.36 o 
   8   6   6        6.28        4.57      2.75 o 
   9   6   6        4.60        4.13      3.23 o 
  10   6   6        3.50        4.53      3.82 o 
  -9   7   6        0.00       -0.13      4.56 o 
  -8   7   6        1.32        7.51      3.94 o 
  -7   7   6        1.07       -0.71      3.07 o 
  -6   7   6        2.72        8.63      3.12 o 
  -5   7   6        6.83        7.82      2.58 o 
  -4   7   6        5.76       -1.86      1.96 o 
  -3   7   6       39.83       41.27      5.47 o 
  -2   7   6        7.59        7.13      2.12 o 
  -1   7   6       14.28        9.94      2.30 o 
   0   7   6      146.68      138.49      5.54 o 
   1   7   6      123.45      120.32      4.96 o 
   2   7   6        0.21        1.86      1.46 o 
   3   7   6       11.92       14.37      2.28 o 
   4   7   6        0.17        3.04      2.00 o 
   5   7   6       24.97       24.86      3.17 o 
   6   7   6       83.26       66.70      4.80 o 
   7   7   6        3.43        5.17      2.53 o 
   8   7   6       15.21       20.92      4.37 o 
   9   7   6        6.53        7.68      3.58 o 
  10   7   6        3.10        7.93      5.97 o 
  -8   8   6        0.02        1.47      4.09 o 
  -7   8   6        0.29       -0.34      2.88 o 
  -6   8   6        9.96        9.84      3.18 o 
  -5   8   6        3.84        5.08      3.57 o 
  -4   8   6        7.48       10.77      4.33 o 
  -3   8   6       81.61       77.85      5.02 o 
  -2   8   6       11.31       10.99      6.36 o 
  -1   8   6        2.76        2.55      1.76 o 
   0   8   6       21.44       22.01      3.45 o 
   1   8   6       53.74       50.28      5.48 o 
   2   8   6        0.39       -1.07      2.33 o 
   3   8   6       10.66       11.56      2.26 o 
   4   8   6       10.46       15.71      3.68 o 
   5   8   6        0.39        1.84      2.47 o 
   6   8   6        0.07       -1.57      2.30 o 
   7   8   6        0.30        3.86      3.52 o 
   8   8   6        8.45        3.96      3.23 o 
   9   8   6        0.65        2.96      3.98 o 
  -7   9   6        1.53        2.65      4.00 o 
  -6   9   6        6.25        8.57      4.34 o 
  -5   9   6        3.18        2.48      3.05 o 
  -4   9   6       22.12       20.11      3.64 o 
  -3   9   6       13.96       12.88      2.82 o 
  -2   9   6      144.86      149.36      6.99 o 
  -1   9   6       17.67       15.50      2.82 o 
   0   9   6       14.04        6.85      3.44 o 
   1   9   6       16.85       17.93      4.07 o 
   2   9   6        1.68        1.58      2.83 o 
   3   9   6        5.63        9.39      3.60 o 
   4   9   6        5.45        7.37      2.69 o 
   5   9   6        2.36        2.82      2.76 o 
   6   9   6       25.44       17.76      3.70 o 
   7   9   6        1.61        4.75      3.10 o 
   8   9   6        1.49       -1.28      3.81 o 
   9   9   6        1.39        2.16      6.20 o 
  -7  10   6        0.06        0.38      5.95 o 
  -6  10   6        4.19        1.10      3.76 o 
  -5  10   6        0.25        2.43      3.37 o 
  -4  10   6        9.01        9.62      3.59 o 
  -3  10   6        3.50        6.44      2.85 o 
  -2  10   6        6.99        8.20      2.91 o 
  -1  10   6        8.87        5.56      3.60 o 
   0  10   6        1.07        2.46      3.38 o 
   1  10   6        0.00        0.58      3.23 o 
   2  10   6       13.79       14.14      3.87 o 
   3  10   6       10.27        6.87      3.60 o 
   4  10   6        1.87        4.47      4.13 o 
   5  10   6        0.50       -1.53      3.19 o 
   6  10   6        0.04       -0.30      3.28 o 
   7  10   6       12.68       15.04      4.55 o 
  -6  11   6        0.31        3.19      6.05 o 
  -5  11   6        9.28        6.25      5.44 o 
  -4  11   6        0.29        2.12      4.00 o 
  -3  11   6        1.08        1.28      2.83 o 
  -2  11   6        5.09        9.41      4.28 o 
  -1  11   6        0.01        1.18      3.68 o 
   0  11   6        5.32        3.04      3.94 o 
   1  11   6        0.04        1.78      3.42 o 
   2  11   6        2.99        3.44      3.75 o 
   3  11   6        4.91        6.68      4.56 o 
   4  11   6        0.54       -0.34      4.21 o 
   5  11   6        0.10       -3.83      4.06 o 
   6  11   6        0.21        1.73      4.86 o 
  -4  12   6        0.01        4.43      8.07 o 
  -3  12   6        0.76        0.28      6.68 o 
  -2  12   6        1.12        0.38      4.09 o 
  -1  12   6        4.02        6.16      4.86 o 
   0  12   6        3.44        5.50      4.37 o 
   1  12   6        0.14       -0.58      4.17 o 
   2  12   6        0.02        2.89      4.34 o 
   3  12   6        0.33        4.37      4.82 o 
   4  12   6        3.27        1.16      5.26 o 
   0  -8   7        6.39        6.85      6.61 o 
   1  -8   7        4.92        3.19      6.61 o 
   2  -8   7        1.64       -1.24      6.65 o 
   3  -8   7        0.14        0.15      5.76 o 
  -3  -7   7        5.21        9.82      7.42 o 
  -2  -7   7        0.99        6.78      6.63 o 
  -1  -7   7       17.60       15.13      5.36 o 
   0  -7   7        1.05        2.18      4.45 o 
   1  -7   7        7.12        4.70      4.66 o 
   2  -7   7        0.47        1.50      4.46 o 
   3  -7   7        1.24        1.56      4.17 o 
   4  -7   7        6.08       11.40      5.79 o 
   5  -7   7        0.07        7.24     13.16 o 
   6  -7   7        3.46       11.98     11.87 o 
  -5  -6   7        0.00        5.90      7.25 o 
  -4  -6   7        0.03        9.29      6.35 o 
  -3  -6   7        0.40        5.63      5.37 o 
  -2  -6   7        4.07        7.84      3.61 o 
  -1  -6   7        1.78       -0.66      5.48 o 
   0  -6   7       14.84       19.75      4.45 o 
   1  -6   7        0.44        2.99      3.49 o 
   2  -6   7        1.42        3.35      3.74 o 
   3  -6   7        0.00        0.73      3.66 o 
   4  -6   7        2.16        5.58      6.47 o 
   5  -6   7        0.11        4.62      5.77 o 
   6  -6   7        3.02        6.85      7.39 o 
   7  -6   7        7.92       16.77      5.58 o 
  -6  -5   7        1.61        9.54      6.48 o 
  -5  -5   7        0.01        2.27      5.74 o 
  -4  -5   7        8.69       11.13      3.85 o 
  -3  -5   7        0.74        3.98      2.97 o 
  -2  -5   7        0.33        2.28      6.12 o 
  -1  -5   7        0.34        0.48      2.78 o 
   0  -5   7       48.80       47.91      5.44 o 
   1  -5   7        0.00       -2.84      2.84 o 
   2  -5   7        0.46        0.74      2.84 o 
   3  -5   7        2.18        6.31      4.88 o 
   4  -5   7        9.69        8.79      3.44 o 
   5  -5   7       17.79       14.41      4.05 o 
   6  -5   7        0.00        0.65      3.55 o 
   7  -5   7        2.26        6.96      4.19 o 
   8  -5   7        0.07        2.91      4.59 o 
   9  -5   7        4.85        5.65      6.14 o 
  -6  -4   7        1.48        6.70      5.46 o 
  -5  -4   7        4.33        9.02      3.55 o 
  -4  -4   7        3.47        8.99      4.38 o 
  -3  -4   7       25.74       21.13      3.65 o 
  -2  -4   7        0.65        3.66      5.92 o 
  -1  -4   7       26.23       22.48      8.36 o 
   0  -4   7      173.34      154.91      8.56 o 
   1  -4   7       78.56       74.83      7.43 o 
   2  -4   7       24.51       23.33      4.64 o 
   3  -4   7      270.78      296.50     11.95 o 
   4  -4   7        1.39        2.99      3.77 o 
   5  -4   7        4.29        7.75      3.84 o 
   6  -4   7        3.20        9.88      3.61 o 
   7  -4   7       66.55       62.36     10.74 o 
   8  -4   7       21.35       31.16      5.38 o 
   9  -4   7        0.45       -3.21      3.98 o 
  -5  -3   7       31.02       28.22      4.39 o 
  -4  -3   7        0.07        0.74      2.52 o 
  -3  -3   7        1.11        5.55      2.39 o 
  -2  -3   7       38.50       41.63      4.79 o 
  -1  -3   7       94.29       86.59      6.24 o 
   0  -3   7      436.45      418.86     13.25 o 
   1  -3   7      469.34      450.05     13.79 o 
   2  -3   7      151.84      146.81      7.97 o 
   3  -3   7       84.48       89.82      6.34 o 
   4  -3   7        2.56        1.16      2.55 o 
   5  -3   7        1.29        3.08      2.81 o 
   6  -3   7       32.68       32.63      4.43 o 
   7  -3   7        0.44       -2.39      5.85 o 
   8  -3   7        0.17        0.52      3.51 o 
   9  -3   7        7.60        8.15      5.91 o 
  10  -3   7        4.52        8.16      3.65 o 
  -6  -2   7        6.06        4.51      4.66 o 
  -5  -2   7        1.65        1.60      2.73 o 
  -4  -2   7       46.51       40.74      5.17 o 
  -3  -2   7        2.50        4.10      2.25 o 
  -2  -2   7      156.33      145.91      7.70 o 
  -1  -2   7       34.92       40.02      5.28 o 
   0  -2   7      165.12      162.37      7.80 o 
   1  -2   7       42.33       42.12      4.30 o 
   2  -2   7        9.59        8.29      2.47 o 
   3  -2   7       13.02       14.19      3.09 o 
   4  -2   7      123.37      123.71      6.97 o 
   5  -2   7        9.86        9.95      2.72 o 
   6  -2   7       25.46       25.62      2.97 o 
   7  -2   7        2.92        1.17      4.19 o 
   8  -2   7        7.08        7.58      3.18 o 
   9  -2   7       17.81       18.73      3.31 o 
  10  -2   7       35.34       33.22      8.19 o 
  11  -2   7        7.13       19.68      7.66 o 
  -7  -1   7        0.01        4.00      4.26 o 
  -6  -1   7        0.00        0.49      3.42 o 
  -5  -1   7       11.67        9.39      4.02 o 
  -4  -1   7       15.84       15.78      2.96 o 
  -3  -1   7      354.36      316.88      9.45 o 
  -2  -1   7      890.58      855.85     17.91 o 
  -1  -1   7      317.26      311.05     10.18 o 
   0  -1   7      433.04      403.59     14.71 o 
   1  -1   7        4.76        6.36      3.43 o 
   2  -1   7       84.18       76.61      5.08 o 
   3  -1   7      130.33      121.82      7.92 o 
   4  -1   7       91.86       84.59      3.87 o 
   5  -1   7        6.51        4.81      2.14 o 
   6  -1   7       21.26       19.36      2.66 o 
   7  -1   7      100.84      109.95      7.08 o 
   8  -1   7       15.65       17.37      3.04 o 
   9  -1   7        2.60        5.34      3.59 o 
  10  -1   7        1.80        1.98      5.02 o 
  11  -1   7        0.00        0.70      4.93 o 
  -8   0   7        4.87        9.33      5.41 o 
  -7   0   7       13.59       18.81      5.33 o 
  -6   0   7        6.76       13.82      4.47 o 
  -5   0   7       37.08       31.50      5.48 o 
  -4   0   7       14.41       11.41      3.96 o 
  -3   0   7       13.30       13.00      4.22 o 
  -2   0   7        0.36        3.60      2.44 o 
  -1   0   7      119.43      121.56      5.99 o 
   0   0   7      267.02      253.57      8.46 o 
   1   0   7      119.39      123.99      7.37 o 
   2   0   7        1.95        1.42      1.21 o 
   3   0   7        1.94        4.83      1.45 o 
   4   0   7       57.29       53.64      3.11 o 
   5   0   7        0.60        5.28      1.83 o 
   6   0   7       41.45       48.67      3.39 o 
   7   0   7      601.01      586.70     11.12 o 
   8   0   7      253.04      273.31     16.46 o 
   9   0   7       50.28       46.17      5.13 o 
  10   0   7        0.22        4.09      3.27 o 
  11   0   7        0.07        3.56      5.50 o 
  -9   1   7        2.66       11.96      6.42 o 
  -8   1   7        1.06        4.07      4.47 o 
  -7   1   7        0.04        2.89      3.91 o 
  -6   1   7        2.47        6.21      3.62 o 
  -5   1   7        0.10        3.27      2.85 o 
  -4   1   7        1.02        3.34      3.06 o 
  -3   1   7       31.14       37.77      5.09 o 
  -2   1   7      157.97      147.34      4.57 o 
  -1   1   7      116.82      113.04      3.66 o 
   0   1   7        1.56        2.60      1.84 o 
   1   1   7       97.87      115.07      4.62 o 
   2   1   7      464.57      486.72      8.27 o 
   3   1   7      137.84      116.22      4.11 o 
   4   1   7       37.51       36.16      3.69 o 
   5   1   7        0.13       -0.08      1.47 o 
   6   1   7       39.24       39.02      5.02 o 
   7   1   7      119.78      110.38      5.59 o 
   8   1   7        9.17        9.82      4.46 o 
   9   1   7       42.96       35.63      3.99 o 
  10   1   7        1.29        0.20      3.04 o 
  11   1   7        3.97        5.09      4.19 o 
  -9   2   7        4.59        2.05      5.90 o 
  -8   2   7       10.80        8.30      5.26 o 
  -7   2   7        1.42        3.64      3.81 o 
  -6   2   7        0.21       -0.23      3.27 o 
  -5   2   7        2.35        2.57      1.99 o 
  -4   2   7       13.92       10.87      2.32 o 
  -3   2   7       22.85       28.43      2.82 o 
  -2   2   7       15.94       14.76      3.30 o 
  -1   2   7        3.10        4.86      1.93 o 
   0   2   7       10.91       12.62      1.51 o 
   1   2   7       33.90       33.38      2.15 o 
   2   2   7     1163.85     1190.04     14.02 o 
   3   2   7       43.94       44.19      5.08 o 
   4   2   7        8.25       11.51      1.56 o 
   5   2   7      147.22      139.27      8.36 o 
   6   2   7      630.33      617.51     30.88 o 
   7   2   7      214.10      214.59      7.68 o 
   8   2   7      163.25      159.75      7.01 o 
   9   2   7        7.52        6.02      2.75 o 
  10   2   7        0.08        1.48      3.07 o 
  11   2   7       11.06        6.38      6.05 o 
  -9   3   7        5.06        9.63      6.25 o 
  -8   3   7        3.94       10.04      5.52 o 
  -7   3   7        0.89        3.31      2.69 o 
  -6   3   7        5.69        4.52      2.55 o 
  -5   3   7        0.83        0.60      1.97 o 
  -4   3   7       81.18       90.36      4.90 o 
  -3   3   7        0.48        0.71      1.54 o 
  -2   3   7        4.20        4.05      2.59 o 
  -1   3   7      304.88      345.43      8.19 o 
   0   3   7      384.30      399.02      6.84 o 
   1   3   7       25.87       32.29      3.86 o 
   2   3   7       65.83       71.76      6.55 o 
   3   3   7       29.18       32.00      2.04 o 
   4   3   7       14.40       12.81      1.62 o 
   5   3   7      316.10      297.46      8.02 o 
   6   3   7       60.24       53.33      3.91 o 
   7   3   7       74.79       76.53      4.82 o 
   8   3   7       22.06       25.16      5.46 o 
   9   3   7        0.51       -0.50      2.80 o 
  10   3   7       15.83       16.15      3.90 o 
  11   3   7        9.13        5.76      4.51 o 
  -9   4   7        0.68        0.50      3.66 o 
  -8   4   7       22.23       20.66      4.28 o 
  -7   4   7        6.38        5.67      3.25 o 
  -6   4   7        8.69       14.62      3.09 o 
  -5   4   7       24.82       23.49      3.21 o 
  -4   4   7        6.27       10.93      2.48 o 
  -3   4   7       24.69       24.85      2.69 o 
  -2   4   7       99.48       96.52     10.39 o 
  -1   4   7       12.87       11.82      1.84 o 
   0   4   7       89.06       86.96      4.14 o 
   1   4   7        0.36        1.69      1.20 o 
   2   4   7        3.08        5.20      1.15 o 
   3   4   7       14.82       14.89      1.54 o 
   4   4   7      469.78      457.45      9.72 o 
   5   4   7        2.85        3.65      1.74 o 
   6   4   7       32.60       34.39      3.35 o 
   7   4   7       24.20       21.03      3.12 o 
   8   4   7        1.30        0.37      2.41 o 
   9   4   7        0.93        1.26      3.14 o 
  10   4   7        1.78        5.88      3.64 o 
  11   4   7       13.78       15.64      4.60 o 
  -9   5   7        0.47       -0.17      4.11 o 
  -8   5   7        1.75       -0.98      3.51 o 
  -7   5   7       35.66       38.88      4.53 o 
  -6   5   7       10.51       14.96      3.04 o 
  -5   5   7        9.07        8.19      2.40 o 
  -4   5   7        1.90        5.61      2.21 o 
  -3   5   7       88.93       91.56      5.01 o 
  -2   5   7       48.17       43.56      3.97 o 
  -1   5   7        6.71        5.98      1.71 o 
   0   5   7        1.11        3.38      1.34 o 
   1   5   7        0.52        1.51      1.47 o 
   2   5   7      162.54      166.24      4.18 o 
   3   5   7      124.43      109.53      7.60 o 
   4   5   7       15.40       14.12      2.50 o 
   5   5   7       35.71       42.41     10.12 o 
   6   5   7      253.30      217.16     11.36 o 
   7   5   7        9.78       10.83      2.51 o 
   8   5   7        2.47        1.32      2.74 o 
   9   5   7        2.85        6.71      2.96 o 
  10   5   7        1.91       -2.60      3.45 o 
  -9   6   7        0.69        1.81      4.45 o 
  -8   6   7        0.09       -1.60      3.38 o 
  -7   6   7        0.15       -0.59      2.99 o 
  -6   6   7       11.34       16.86      5.04 o 
  -5   6   7        6.15        7.17      3.71 o 
  -4   6   7        5.93        5.55      2.78 o 
  -3   6   7        0.81        5.65      2.27 o 
  -2   6   7       33.07       29.28      3.28 o 
  -1   6   7        0.12        0.76      1.48 o 
   0   6   7       21.51       21.69      2.43 o 
   1   6   7      104.66       98.02      4.56 o 
   2   6   7      102.35      100.35      6.85 o 
   3   6   7        1.77        1.74      1.39 o 
   4   6   7       14.26       20.43      4.19 o 
   5   6   7        1.30        0.48      1.87 o 
   6   6   7      127.49      113.98      5.83 o 
   7   6   7       28.81       22.12      3.15 o 
   8   6   7        0.01        2.31      2.40 o 
   9   6   7        5.70        7.52      3.28 o 
  10   6   7        0.65        1.92      3.49 o 
  -8   7   7        0.42       -1.94      3.78 o 
  -7   7   7        1.14        2.99      3.47 o 
  -6   7   7        3.35        4.89      2.93 o 
  -5   7   7       10.16       10.46      5.57 o 
  -4   7   7        0.08       -0.02      2.02 o 
  -3   7   7       15.79       16.06      2.75 o 
  -2   7   7       63.18       58.83      4.12 o 
  -1   7   7        6.70        9.69      1.97 o 
   0   7   7        0.12        4.13      1.86 o 
   1   7   7        2.15        3.31      1.62 o 
   2   7   7       11.41       11.64      3.08 o 
   3   7   7        2.90        3.47      2.95 o 
   4   7   7        1.12        2.10      1.73 o 
   5   7   7       21.28       23.06      3.07 o 
   6   7   7       19.92       22.07      3.17 o 
   7   7   7       18.13       14.86      3.26 o 
   8   7   7       18.07       16.33      3.63 o 
   9   7   7       13.60        7.45      3.71 o 
  10   7   7        4.28        9.67      4.94 o 
  -8   8   7        0.50        6.66      4.53 o 
  -7   8   7        3.12        2.16      3.05 o 
  -6   8   7        0.18        1.36      3.03 o 
  -5   8   7        3.22        3.31      2.77 o 
  -4   8   7       41.37       46.70      3.64 o 
  -3   8   7        0.36        0.47      2.19 o 
  -2   8   7       20.08       19.84      2.99 o 
  -1   8   7        2.37        2.89      2.09 o 
   0   8   7        0.21        2.31      2.42 o 
   1   8   7       19.42       17.67      3.68 o 
   2   8   7       22.31       22.64      4.06 o 
   3   8   7        0.30        3.89      3.23 o 
   4   8   7       35.71       35.22      5.14 o 
   5   8   7       52.43       45.15      4.06 o 
   6   8   7       44.34       54.41     10.28 o 
   7   8   7       31.49       36.27      4.27 o 
   8   8   7        5.53        4.39      3.41 o 
   9   8   7        2.42        7.02      4.32 o 
  -7   9   7        0.05        9.70      4.25 o 
  -6   9   7        1.22        0.31      3.19 o 
  -5   9   7        2.93        3.20      3.18 o 
  -4   9   7        3.74        6.92      3.14 o 
  -3   9   7        9.17       11.80      4.21 o 
  -2   9   7       36.88       32.82      3.70 o 
  -1   9   7       10.77       12.58      2.88 o 
   0   9   7       18.98       23.39      4.43 o 
   1   9   7        0.31       -1.09      2.80 o 
   2   9   7        4.48        4.71      3.06 o 
   3   9   7       10.79       13.63      3.75 o 
   4   9   7       76.60       86.23      7.92 o 
   5   9   7        1.30       -1.45      3.85 o 
   6   9   7       33.86       40.93      4.52 o 
   7   9   7        1.49        0.28      2.87 o 
   8   9   7        0.04       -1.28      3.72 o 
  -6  10   7        0.09        4.99      4.32 o 
  -5  10   7        4.11       12.35      3.94 o 
  -4  10   7        3.54        4.87      3.21 o 
  -3  10   7        0.00        2.30      2.61 o 
  -2  10   7        1.70        4.38      2.49 o 
  -1  10   7        3.87       10.38      4.07 o 
   0  10   7        0.42        1.88      3.27 o 
   1  10   7       10.22       16.30      4.09 o 
   2  10   7       17.74       21.46      4.94 o 
   3  10   7       17.78       16.22      4.62 o 
   4  10   7       22.30       24.05      5.20 o 
   5  10   7        0.56        2.38      4.06 o 
   6  10   7        2.60        6.53      4.84 o 
   7  10   7        2.11        7.46      4.89 o 
  -5  11   7        4.08       11.06      4.91 o 
  -4  11   7       40.96       42.59      5.96 o 
  -3  11   7       11.12       14.34      4.82 o 
  -2  11   7        0.81        6.14      4.28 o 
  -1  11   7        1.19        6.18      4.00 o 
   0  11   7        5.05        3.32      3.62 o 
   1  11   7        0.99        1.13      3.42 o 
   2  11   7        1.89        9.99      4.49 o 
   3  11   7        0.71        6.08      4.22 o 
   4  11   7        1.25        5.07      3.91 o 
   5  11   7        1.49        3.98      4.82 o 
   6  11   7        0.28        8.45      5.69 o 
  -3  12   7        0.03        6.40      5.37 o 
  -2  12   7        0.02       -0.21      4.92 o 
  -1  12   7        1.06        3.02      4.56 o 
   0  12   7        0.00        6.44      4.17 o 
   1  12   7        2.11        3.64      4.58 o 
   2  12   7        0.60        5.14      4.71 o 
   3  12   7        4.66        5.95      5.31 o 
   4  12   7        0.07        2.85      5.71 o 
  -1  -7   8       33.15       51.72      9.63 o 
   0  -7   8       15.60       16.33     11.59 o 
   1  -7   8        0.06        0.20      5.52 o 
   2  -7   8        1.07        4.53      9.20 o 
   3  -7   8        0.29        8.83      6.44 o 
  -3  -6   8        3.48        7.27      6.68 o 
  -2  -6   8       16.08       16.05      4.78 o 
  -1  -6   8        6.47       12.51      5.21 o 
   0  -6   8        0.55       -0.08      4.44 o 
   1  -6   8        3.12        2.93      4.34 o 
   2  -6   8        0.13        1.89      4.70 o 
   3  -6   8        0.53       -2.76      4.23 o 
   4  -6   8        5.99        8.36      5.07 o 
   5  -6   8        0.71       -4.38      4.45 o 
   6  -6   8        2.18        6.96      5.42 o 
  -5  -5   8        1.76        1.00      6.87 o 
  -4  -5   8        9.74       22.45      6.78 o 
  -3  -5   8       13.65       16.38      4.23 o 
  -2  -5   8        8.53       12.00      4.14 o 
  -1  -5   8        4.29        1.36      3.63 o 
   0  -5   8        0.14        2.29      6.26 o 
   1  -5   8       46.44       57.88      6.46 o 
   2  -5   8       11.40       11.09      3.98 o 
   3  -5   8        1.31        3.63      5.77 o 
   4  -5   8        1.45        0.03      3.70 o 
   5  -5   8        3.30        8.14      3.98 o 
   6  -5   8        2.81       -0.17      3.59 o 
   7  -5   8       10.23       15.47      4.91 o 
   8  -5   8        0.24        0.13      5.58 o 
  -5  -4   8        1.14        9.24      6.70 o 
  -4  -4   8        9.06       10.66      3.71 o 
  -3  -4   8        0.51        0.93      2.98 o 
  -2  -4   8       27.66       24.90      4.65 o 
  -1  -4   8       12.58       17.95      6.19 o 
   0  -4   8        5.07       10.05      3.69 o 
   1  -4   8       11.48       10.42      3.67 o 
   2  -4   8       25.42       23.77      5.95 o 
   3  -4   8        1.40        0.32      3.03 o 
   4  -4   8        0.04        4.41      6.06 o 
   5  -4   8       40.74       40.54      5.29 o 
   6  -4   8       32.82       41.84      5.63 o 
   7  -4   8       14.47       16.10      4.57 o 
   8  -4   8        2.44       -3.01      6.77 o 
   9  -4   8        5.91       12.48      6.50 o 
  -5  -3   8        0.52        2.20      4.54 o 
  -4  -3   8        0.64        4.24      3.07 o 
  -3  -3   8        3.89        9.53      3.11 o 
  -2  -3   8        5.28       -0.15      4.37 o 
  -1  -3   8       47.59       40.37      4.82 o 
   0  -3   8       23.89       35.47      7.71 o 
   1  -3   8       10.92       12.97      3.40 o 
   2  -3   8       29.59       29.35      4.24 o 
   3  -3   8        0.85       -0.16      2.47 o 
   4  -3   8        1.54        5.04      3.05 o 
   5  -3   8        2.12        6.46      2.88 o 
   6  -3   8        0.14        0.64      3.19 o 
   7  -3   8       18.24       18.50      4.44 o 
   8  -3   8        2.84        1.55      3.80 o 
   9  -3   8        2.82       12.11      6.27 o 
  -6  -2   8        4.65        2.57      4.71 o 
  -5  -2   8        3.27       12.48      4.94 o 
  -4  -2   8        2.17        4.88      4.00 o 
  -3  -2   8        0.05        2.48      2.48 o 
  -2  -2   8       62.66       59.40      5.41 o 
  -1  -2   8       66.66       65.53      5.65 o 
   0  -2   8       75.66       87.71     13.09 o 
   1  -2   8      349.77      344.26     17.87 o 
   2  -2   8        3.37       -1.17      2.52 o 
   3  -2   8        7.04        7.77      3.06 o 
   4  -2   8       14.87       14.31      3.42 o 
   5  -2   8      287.43      271.79     11.01 o 
   6  -2   8       25.49       24.45      4.11 o 
   7  -2   8       18.58       23.31      4.15 o 
   8  -2   8        7.41       10.44      3.96 o 
   9  -2   8        2.06        3.70      4.02 o 
  10  -2   8        0.19       -0.09      5.13 o 
  -7  -1   8        0.42        0.38      4.96 o 
  -6  -1   8        0.38       -1.31      3.96 o 
  -5  -1   8        1.87        1.95      3.74 o 
  -4  -1   8       23.44       22.94      5.28 o 
  -3  -1   8       10.13        9.48      2.82 o 
  -2  -1   8      591.10      575.07     34.14 o 
  -1  -1   8      634.46      573.87     17.82 o 
   0  -1   8        5.58        6.07      2.68 o 
   1  -1   8       52.61       52.95      4.69 o 
   2  -1   8      114.39      104.56      6.39 o 
   3  -1   8      126.93      120.11      6.86 o 
   4  -1   8       15.21       19.82      3.36 o 
   5  -1   8       15.60        9.83      3.06 o 
   6  -1   8        3.55        5.06      2.17 o 
   7  -1   8        4.69        4.13      2.43 o 
   8  -1   8        2.25        2.60      2.47 o 
   9  -1   8        3.02       12.48      4.13 o 
  10  -1   8        0.17        7.43      5.03 o 
  -8   0   8        0.04        4.36      6.03 o 
  -7   0   8        0.13       -0.36      4.64 o 
  -6   0   8       32.80       24.95      5.80 o 
  -5   0   8       20.56       15.47      4.58 o 
  -4   0   8       42.60       37.62      5.97 o 
  -3   0   8      121.33      139.55     10.08 o 
  -2   0   8       46.65       48.36      6.36 o 
  -1   0   8       26.77       22.76      3.42 o 
   0   0   8       19.96       26.62      8.78 o 
   1   0   8       22.65       21.24      3.24 o 
   2   0   8       56.74       58.02      4.65 o 
   3   0   8        0.89        4.17      2.30 o 
   4   0   8        1.68        2.35      1.43 o 
   5   0   8        4.03        6.43      1.92 o 
   6   0   8        6.59       10.29      2.32 o 
   7   0   8       41.88       39.32      5.65 o 
   8   0   8       11.22       13.72      3.61 o 
   9   0   8        6.39        7.38      3.53 o 
  10   0   8        1.80        1.67      4.17 o 
  11   0   8        1.70        1.46      5.97 o 
  -8   1   8        1.32        3.92      6.16 o 
  -7   1   8        4.42        0.21      4.47 o 
  -6   1   8       13.07       13.87      4.58 o 
  -5   1   8      244.58      227.17     13.54 o 
  -4   1   8      351.20      339.12     15.90 o 
  -3   1   8      245.57      249.19     13.44 o 
  -2   1   8        8.99        8.64      3.38 o 
  -1   1   8       42.28       32.76      4.75 o 
   0   1   8       29.18       30.97      3.42 o 
   1   1   8      113.62      107.24      3.83 o 
   2   1   8        0.59        1.30      1.62 o 
   3   1   8       79.92       79.91      3.66 o 
   4   1   8       84.60       75.52      5.69 o 
   5   1   8       26.59       24.74      3.66 o 
   6   1   8      197.16      176.37      7.34 o 
   7   1   8        7.45       10.62      2.98 o 
   8   1   8        2.73        5.15      2.43 o 
   9   1   8        3.45        8.19      2.77 o 
  10   1   8        0.79        1.06      3.11 o 
  11   1   8        0.05        0.98      6.74 o 
  -9   2   8        0.21        1.13      7.15 o 
  -8   2   8        4.19        6.16      5.71 o 
  -7   2   8        5.82        9.09      5.14 o 
  -6   2   8        0.95       -1.09      3.06 o 
  -5   2   8       16.21       13.31      4.11 o 
  -4   2   8        0.04       -1.03      3.06 o 
  -3   2   8       10.87       11.17      3.74 o 
  -2   2   8        0.11        0.39      2.18 o 
  -1   2   8      225.52      239.92      6.92 o 
   0   2   8        9.47        7.74      3.91 o 
   1   2   8      107.15      106.33      3.88 o 
   2   2   8       72.39       68.56      3.27 o 
   3   2   8       55.75       58.26      3.57 o 
   4   2   8      151.14      143.38     16.28 o 
   5   2   8      904.64      943.39     19.83 o 
   6   2   8      545.65      525.22     11.72 o 
   7   2   8      164.01      141.13     12.85 o 
   8   2   8        5.22        9.35      4.89 o 
   9   2   8        1.42        0.95      3.34 o 
  10   2   8        7.85       13.26      4.36 o 
  11   2   8        0.03        1.58      4.54 o 
  -9   3   8        0.09       -2.38      6.74 o 
  -8   3   8        5.12        3.08      5.71 o 
  -7   3   8       31.35       40.78      7.28 o 
  -6   3   8       24.79       21.21      5.22 o 
  -5   3   8       52.46       43.91      6.57 o 
  -4   3   8       33.55       29.91      3.31 o 
  -3   3   8       15.30       13.93      2.72 o 
  -2   3   8        9.36       10.59      2.78 o 
  -1   3   8       38.98       35.60      2.91 o 
   0   3   8       38.75       38.24      2.98 o 
   1   3   8      149.09      141.15      5.27 o 
   2   3   8      167.27      155.98      4.79 o 
   3   3   8       43.99       44.36      5.82 o 
   4   3   8       82.75       89.91      3.63 o 
   5   3   8      152.56      139.33      7.69 o 
   6   3   8       49.58       45.15      3.71 o 
   7   3   8       48.77       48.29      4.11 o 
   8   3   8        1.70        3.09      2.35 o 
   9   3   8        9.38       12.15      3.17 o 
  10   3   8        1.56        4.75      4.96 o 
  11   3   8        4.11       -2.78      4.46 o 
  -9   4   8        0.21        0.45      7.06 o 
  -8   4   8        5.41        3.12      5.74 o 
  -7   4   8        0.27       -3.38      3.72 o 
  -6   4   8       21.20       16.82      3.41 o 
  -5   4   8       21.71       23.83      6.82 o 
  -4   4   8        0.47        1.25      2.17 o 
  -3   4   8       21.48       23.42      2.88 o 
  -2   4   8       11.36       18.48      2.40 o 
  -1   4   8       50.30       51.75      3.50 o 
   0   4   8       20.46       25.43      2.60 o 
   1   4   8       30.03       29.02      4.00 o 
   2   4   8       44.64       53.16      6.37 o 
   3   4   8      183.09      179.41      9.14 o 
   4   4   8      938.06      901.54     14.67 o 
   5   4   8      241.66      227.51      8.18 o 
   6   4   8      139.76      142.82      6.22 o 
   7   4   8       52.89       53.93      4.30 o 
   8   4   8        4.02        2.92      2.56 o 
   9   4   8        1.74        1.29      4.32 o 
  10   4   8        6.41        6.74      3.99 o 
  -8   5   8        3.54        8.76      4.11 o 
  -7   5   8        2.19        4.27      3.35 o 
  -6   5   8        0.00        2.34      2.66 o 
  -5   5   8       10.71        8.16      2.75 o 
  -4   5   8       21.53       27.46      3.51 o 
  -3   5   8      171.23      179.97      7.23 o 
  -2   5   8       35.10       38.64      3.40 o 
  -1   5   8       22.80       19.66      3.67 o 
   0   5   8       19.50       23.94      2.68 o 
   1   5   8      102.11       93.62      5.59 o 
   2   5   8      366.21      354.83      8.90 o 
   3   5   8       87.92       98.98      4.48 o 
   4   5   8       45.08       45.14      3.80 o 
   5   5   8      109.79      114.54      5.43 o 
   6   5   8        0.97        3.41      2.31 o 
   7   5   8        2.06        2.94      5.83 o 
   8   5   8        0.79        2.07      2.46 o 
   9   5   8        9.66       15.12      3.77 o 
  10   5   8        1.18        4.20      3.61 o 
  -8   6   8        0.28        0.84      3.83 o 
  -7   6   8        1.62       -2.31      3.03 o 
  -6   6   8        2.36        3.37      3.23 o 
  -5   6   8        5.45        9.07      2.86 o 
  -4   6   8        1.17        1.59      2.51 o 
  -3   6   8        0.09        0.85      2.13 o 
  -2   6   8       28.47       35.55      3.52 o 
  -1   6   8        9.72        6.33      2.31 o 
   0   6   8       97.66       99.16      6.74 o 
   1   6   8        9.37       10.38      2.18 o 
   2   6   8       22.90       25.98      3.96 o 
   3   6   8       61.57       61.77      6.01 o 
   4   6   8      107.76      113.11      5.20 o 
   5   6   8        0.01        2.80      3.63 o 
   6   6   8       58.07       54.88      6.51 o 
   7   6   8        0.51       -2.59      4.38 o 
   8   6   8        0.03        2.33      2.70 o 
   9   6   8        0.18        0.44      3.16 o 
  10   6   8        1.82        5.91      4.26 o 
  -8   7   8        0.02       -3.96      4.35 o 
  -7   7   8        7.15        2.85      3.54 o 
  -6   7   8        7.36        6.53      4.74 o 
  -5   7   8       18.56       18.37      3.47 o 
  -4   7   8       53.20       49.85      3.67 o 
  -3   7   8       43.61       38.61      4.00 o 
  -2   7   8        8.54        8.56      2.42 o 
  -1   7   8       32.78       26.51      3.02 o 
   0   7   8       78.19       80.00      4.71 o 
   1   7   8       14.92       15.64      3.75 o 
   2   7   8        0.30        1.58      2.59 o 
   3   7   8        1.33       -2.38      2.83 o 
   4   7   8        0.12        2.78      3.02 o 
   5   7   8       61.21       64.68      4.46 o 
   6   7   8       80.33       94.62      8.28 o 
   7   7   8        0.20        2.20      2.63 o 
   8   7   8        1.34        5.80      3.10 o 
   9   7   8        0.97        3.16      4.32 o 
  10   7   8        0.02       -4.66      6.57 o 
  -7   8   8        0.44        1.98      6.25 o 
  -6   8   8        2.31        0.55      3.33 o 
  -5   8   8        0.16        1.65      3.08 o 
  -4   8   8        1.26        2.57      2.05 o 
  -3   8   8        2.47        1.72      2.18 o 
  -2   8   8       16.09       13.12      2.80 o 
  -1   8   8       32.93       33.18      3.57 o 
   0   8   8        0.00        1.96      1.87 o 
   1   8   8       22.29       22.81      4.52 o 
   2   8   8       18.75       16.30      3.64 o 
   3   8   8       12.83       12.05      3.64 o 
   4   8   8        4.33        0.38      2.97 o 
   5   8   8       34.27       29.70      5.31 o 
   6   8   8        6.92        5.13      2.65 o 
   7   8   8        1.69       -1.89      2.80 o 
   8   8   8       15.68       16.74      3.97 o 
   9   8   8        0.38       -1.81      3.86 o 
  -6   9   8        3.07       14.54      8.04 o 
  -5   9   8        0.38        0.27      3.09 o 
  -4   9   8        0.11        1.23      2.45 o 
  -3   9   8        1.25        1.35      2.60 o 
  -2   9   8        3.37        2.26      2.54 o 
  -1   9   8        0.56        3.24      2.39 o 
   0   9   8       20.84       25.50      4.71 o 
   1   9   8       10.79       15.13      4.17 o 
   2   9   8        0.93       -1.35      3.32 o 
   3   9   8        0.44        2.99      3.12 o 
   4   9   8       26.11       22.92      5.20 o 
   5   9   8       13.45        9.67      4.56 o 
   6   9   8       13.37       14.40      5.03 o 
   7   9   8        0.00        7.13      5.03 o 
   8   9   8       14.30       20.13      4.72 o 
  -6  10   8        0.47        4.22      6.66 o 
  -5  10   8        1.36        4.17      3.92 o 
  -4  10   8        3.13       -0.73      4.61 o 
  -3  10   8        3.71       11.53      3.28 o 
  -2  10   8        2.21        3.27      3.68 o 
  -1  10   8        0.55       -0.81      3.49 o 
   0  10   8       11.14       10.89      4.24 o 
   1  10   8        5.33        1.69      3.47 o 
   2  10   8        8.80        3.75      3.47 o 
   3  10   8       30.49       33.06      5.95 o 
   4  10   8        1.35        2.72      3.92 o 
   5  10   8        2.73        9.27      4.58 o 
   6  10   8        7.81       11.15      4.73 o 
   7  10   8        0.69        9.46      5.74 o 
  -5  11   8        1.02       10.48      6.38 o 
  -4  11   8        0.83        0.08      3.86 o 
  -3  11   8        4.54       -2.05      4.28 o 
  -2  11   8        3.89        7.04      4.24 o 
  -1  11   8        1.32        0.28      3.98 o 
   0  11   8        3.50        1.39      3.68 o 
   1  11   8        5.38       10.03      4.45 o 
   2  11   8        0.85        3.98      4.28 o 
   3  11   8        2.37        3.60      4.43 o 
   4  11   8        2.95        7.77      4.66 o 
   5  11   8        0.97        8.05      5.20 o 
   6  11   8        3.89       10.44      6.29 o 
  -2  12   8        0.04        4.99      5.35 o 
  -1  12   8        4.18        2.05      4.98 o 
   0  12   8        0.00        3.51      4.96 o 
   1  12   8        1.52        7.75      5.22 o 
   2  12   8        4.16        9.59      5.05 o 
   3  12   8        0.24        7.19      5.59 o 
   4  12   8        4.37       13.63      6.38 o 
  -1  -6   9       12.86       14.70      6.51 o 
   0  -6   9       12.35       13.35      6.24 o 
   1  -6   9       16.92       20.64      6.62 o 
   2  -6   9       20.34       23.70      8.13 o 
   3  -6   9        9.16        4.83      9.73 o 
  -3  -5   9       16.10       38.02      5.97 o 
  -2  -5   9       27.91       37.11      5.57 o 
  -1  -5   9        8.42       10.33      5.40 o 
   0  -5   9       28.56       39.49      6.31 o 
   1  -5   9        1.75        2.14     10.45 o 
   2  -5   9        0.40        5.70      4.59 o 
   3  -5   9        8.41       12.38      5.20 o 
   4  -5   9        4.71        7.27      5.13 o 
   5  -5   9        0.07        8.12      4.84 o 
   6  -5   9        0.59        4.07      6.57 o 
  -4  -4   9       10.97       17.03      6.97 o 
  -3  -4   9       10.45       16.13      4.28 o 
  -2  -4   9        5.00       10.65      4.86 o 
  -1  -4   9        0.17        4.97      9.46 o 
   0  -4   9        1.09        0.57      3.49 o 
   1  -4   9       45.99       52.83      7.14 o 
   2  -4   9       16.14       15.54      4.31 o 
   3  -4   9       15.03       11.09      4.22 o 
   4  -4   9        3.66        6.32      4.01 o 
   5  -4   9        4.18        2.48      3.57 o 
   6  -4   9        5.42        7.81      8.23 o 
   7  -4   9        8.15        8.39      4.96 o 
   8  -4   9       10.90       14.04      6.61 o 
  -5  -3   9        6.66        3.68      6.14 o 
  -4  -3   9       33.48       51.35      8.37 o 
  -3  -3   9        0.00        0.66      3.14 o 
  -2  -3   9        0.48        2.17      3.52 o 
  -1  -3   9        4.64        8.10      3.50 o 
   0  -3   9        9.87        8.78      3.58 o 
   1  -3   9        2.71        3.28      3.26 o 
   2  -3   9        0.07       -2.58      2.83 o 
   3  -3   9        0.58        2.63      3.12 o 
   4  -3   9       16.67       18.50      4.36 o 
   5  -3   9       21.34       22.56      4.61 o 
   6  -3   9        9.77        6.84      7.36 o 
   7  -3   9        0.95       -0.04      3.62 o 
   8  -3   9        2.06        2.98      8.29 o 
   9  -3   9        0.22        3.85      6.03 o 
  -6  -2   9        1.38        3.79      6.23 o 
  -5  -2   9        0.01        1.30      5.14 o 
  -4  -2   9       54.85       60.83      8.19 o 
  -3  -2   9        0.84        3.12      3.59 o 
  -2  -2   9        9.03        4.48      3.50 o 
  -1  -2   9        6.33        9.32      3.37 o 
   0  -2   9       45.11       53.75      5.34 o 
   1  -2   9       73.99       68.06      6.10 o 
   2  -2   9       16.89       20.72      7.73 o 
   3  -2   9        0.47        2.02      3.11 o 
   4  -2   9       59.80       53.08      6.84 o 
   5  -2   9       12.74        8.63      3.61 o 
   6  -2   9       40.08       31.78      4.98 o 
   7  -2   9        0.32        2.00      4.52 o 
   8  -2   9        2.20       -1.09      5.98 o 
   9  -2   9        0.05       -0.64      4.51 o 
  -7  -1   9        0.00        2.93      6.53 o 
  -6  -1   9        3.52        4.09      5.43 o 
  -5  -1   9        0.53        0.64      4.30 o 
  -4  -1   9        0.01        2.44      3.42 o 
  -3  -1   9        6.67        8.94      4.34 o 
  -2  -1   9       58.01       66.16      7.85 o 
  -1  -1   9       46.27       42.40      4.93 o 
   0  -1   9        4.49        5.07      3.01 o 
   1  -1   9      175.48      167.99      8.48 o 
   2  -1   9        3.06        4.39      3.00 o 
   3  -1   9        6.74        9.84      6.46 o 
   4  -1   9        4.93        8.91      3.23 o 
   5  -1   9        2.13        4.17      3.10 o 
   6  -1   9       24.90       27.30      4.36 o 
   7  -1   9        1.82        1.43      3.29 o 
   8  -1   9        0.71       -6.64      6.97 o 
   9  -1   9        1.65       -0.11      9.14 o 
  10  -1   9       10.77       17.50      6.61 o 
  -7   0   9        0.06       -5.39      5.39 o 
  -6   0   9        9.81       16.63      5.90 o 
  -5   0   9        2.49        6.23      4.09 o 
  -4   0   9        2.94        4.54      4.13 o 
  -3   0   9      112.34      118.48     10.18 o 
  -2   0   9        7.67        4.34      3.60 o 
  -1   0   9      401.57      377.41     16.88 o 
   0   0   9       36.81       30.72      4.11 o 
   1   0   9       56.71       58.47      4.94 o 
   2   0   9       19.72       12.71      3.47 o 
   3   0   9       97.18       75.07      5.75 o 
   4   0   9      103.33       86.20      6.08 o 
   5   0   9      100.74       82.76      9.58 o 
   6   0   9        6.30        8.18      2.58 o 
   7   0   9        0.01        2.98      3.19 o 
   8   0   9        0.98       -1.21      3.36 o 
   9   0   9        0.03        1.12      5.97 o 
  10   0   9        1.11        4.29      4.95 o 
  -8   1   9        0.55        7.27      7.62 o 
  -7   1   9        0.07        7.45      5.86 o 
  -6   1   9       30.64       22.77      6.27 o 
  -5   1   9        4.48        5.46      4.19 o 
  -4   1   9      181.08      194.44     12.95 o 
  -3   1   9      395.72      413.70     18.53 o 
  -2   1   9        0.99        3.70      3.14 o 
  -1   1   9      236.33      235.78     12.77 o 
   0   1   9      125.66      132.06      9.37 o 
   1   1   9        0.22       -0.91      3.01 o 
   2   1   9        3.17        3.95      2.15 o 
   3   1   9       34.02       25.43      3.73 o 
   4   1   9        0.14        1.82      1.82 o 
   5   1   9        8.98        9.04      2.19 o 
   6   1   9        6.21        4.38      2.16 o 
   7   1   9       10.26        9.46      3.36 o 
   8   1   9        0.19        7.01      3.31 o 
   9   1   9        3.29       10.17      5.04 o 
  10   1   9        0.41        8.31      4.33 o 
  -8   2   9        6.80        8.45      6.21 o 
  -7   2   9        0.14        1.37      5.29 o 
  -6   2   9        0.15        1.03      4.62 o 
  -5   2   9        6.95        9.80      4.79 o 
  -4   2   9       14.42       11.77      4.58 o 
  -3   2   9       50.17       51.40      6.65 o 
  -2   2   9       60.09       57.39      6.65 o 
  -1   2   9        0.07        1.80      3.17 o 
   0   2   9      116.56      115.89      8.58 o 
   1   2   9       19.72       20.83      2.39 o 
   2   2   9        0.12        2.94      1.56 o 
   3   2   9       40.24       39.78      5.47 o 
   4   2   9       56.62       60.21      3.63 o 
   5   2   9        0.03        2.49      1.91 o 
   6   2   9       64.67       60.36      8.94 o 
   7   2   9        0.93       -0.33      2.36 o 
   8   2   9        3.29        8.45      2.54 o 
   9   2   9        0.07        5.46      2.87 o 
  10   2   9       18.86       13.73      3.87 o 
  -8   3   9        0.07       -4.62      6.42 o 
  -7   3   9       15.37       11.94      6.63 o 
  -6   3   9       72.24       81.25      9.63 o 
  -5   3   9      132.05      135.44     11.15 o 
  -4   3   9        0.32       -2.87      2.87 o 
  -3   3   9        5.75        6.06      3.08 o 
  -2   3   9       19.53       19.60      4.13 o 
  -1   3   9       12.83       12.00      2.07 o 
   0   3   9        7.19        6.93      1.83 o 
   1   3   9        4.74        5.16      1.84 o 
   2   3   9       31.85       34.54      3.21 o 
   3   3   9      345.61      321.73     12.09 o 
   4   3   9      112.62      100.37      4.83 o 
   5   3   9      108.88      113.59      5.50 o 
   6   3   9        0.92       -1.90      1.90 o 
   7   3   9       18.23       17.66      4.84 o 
   8   3   9        0.40        3.59      2.65 o 
   9   3   9        9.91        7.60      3.24 o 
  10   3   9        3.50       -1.53      3.54 o 
  -8   4   9        0.05       -2.52      6.63 o 
  -7   4   9        0.46        4.04      5.41 o 
  -6   4   9        0.00        1.26      4.75 o 
  -5   4   9       40.69       53.22      7.43 o 
  -4   4   9        0.09       -0.36      2.39 o 
  -3   4   9        5.92        6.71      2.36 o 
  -2   4   9       14.79       20.37      4.36 o 
  -1   4   9        5.78       12.76      2.54 o 
   0   4   9       75.97       75.58      4.33 o 
   1   4   9       81.96       72.34      5.86 o 
   2   4   9       15.00       12.89      2.35 o 
   3   4   9      559.92      541.51     11.75 o 
   4   4   9      444.79      440.05     15.87 o 
   5   4   9      183.90      193.59      8.85 o 
   6   4   9       24.35       23.27      3.88 o 
   7   4   9       68.54       56.76      4.47 o 
   8   4   9        0.02        1.47      2.62 o 
   9   4   9        0.16       -1.84      3.04 o 
  10   4   9       41.51       47.74      6.72 o 
  -8   5   9        8.10       12.00      7.89 o 
  -7   5   9        0.57       -0.36      4.75 o 
  -6   5   9        3.01        0.67      3.12 o 
  -5   5   9       23.39       25.11      4.02 o 
  -4   5   9       11.23       14.69      3.08 o 
  -3   5   9       38.89       35.20      3.65 o 
  -2   5   9       24.31       24.25      2.99 o 
  -1   5   9        5.48        4.48      1.87 o 
   0   5   9        3.75        4.18      1.94 o 
   1   5   9        2.61        1.80      1.87 o 
   2   5   9        0.47        1.32      1.83 o 
   3   5   9        0.00        4.69      3.21 o 
   4   5   9      235.84      247.07     11.87 o 
   5   5   9      231.04      201.51      7.24 o 
   6   5   9        3.02        4.60      2.49 o 
   7   5   9       12.58       10.58      3.01 o 
   8   5   9       19.39       20.89      3.64 o 
   9   5   9        0.00        3.02      3.37 o 
  10   5   9        5.51        5.39      4.45 o 
  -8   6   9        4.42        4.47      6.91 o 
  -7   6   9        1.07        0.71      3.65 o 
  -6   6   9        0.09       -1.36      3.16 o 
  -5   6   9        9.68       12.45      3.37 o 
  -4   6   9       22.08       23.25      3.44 o 
  -3   6   9       19.34       26.83      3.52 o 
  -2   6   9        0.05        0.30      2.11 o 
  -1   6   9       19.75       16.62      2.77 o 
   0   6   9        5.66        4.85      1.97 o 
   1   6   9      263.58      282.37      8.63 o 
   2   6   9      219.45      221.76     10.93 o 
   3   6   9      502.25      586.31     19.11 o 
   4   6   9      131.78      134.57      9.22 o 
   5   6   9       97.02       96.97      8.24 o 
   6   6   9        1.36        2.18      3.51 o 
   7   6   9       18.04       18.72      3.40 o 
   8   6   9        0.00        4.00      2.78 o 
   9   6   9        4.63        9.78      4.11 o 
  10   6   9        0.80       -6.14      6.14 o 
  -7   7   9        0.67        1.71      4.07 o 
  -6   7   9        5.00       -1.33      3.26 o 
  -5   7   9        5.18        8.32      3.43 o 
  -4   7   9        1.08        0.89      2.79 o 
  -3   7   9        5.11        7.35      2.78 o 
  -2   7   9       36.87       35.76      3.81 o 
  -1   7   9       93.02       89.03      5.38 o 
   0   7   9       49.33       57.68     10.30 o 
   1   7   9       78.33       88.95      7.51 o 
   2   7   9        0.85       -0.38      2.99 o 
   3   7   9       84.41       86.89      7.49 o 
   4   7   9        1.01       -1.61      3.27 o 
   5   7   9       74.86       76.58      7.49 o 
   6   7   9        6.16        8.13      3.77 o 
   7   7   9       16.41       19.86      3.70 o 
   8   7   9        2.52        2.29      3.04 o 
   9   7   9        2.96        4.54      8.62 o 
  -7   8   9        0.00        0.62      5.59 o 
  -6   8   9        1.81       -0.40      3.80 o 
  -5   8   9        2.96        6.06      3.38 o 
  -4   8   9       11.72       13.72      2.79 o 
  -3   8   9       10.13        8.56      3.07 o 
  -2   8   9       10.72        9.28      2.80 o 
  -1   8   9        4.25        2.92      2.38 o 
   0   8   9       37.03       32.42      5.01 o 
   1   8   9       68.28       63.85      6.74 o 
   2   8   9       52.32       40.06      5.46 o 
   3   8   9        2.49       -0.28      3.53 o 
   4   8   9        4.96        8.41      3.70 o 
   5   8   9       14.17       14.57      4.58 o 
   6   8   9       14.90       18.08      4.79 o 
   7   8   9        1.94        2.38      3.91 o 
   8   8   9        6.00       13.74      4.08 o 
   9   8   9        0.29       -1.91      6.31 o 
  -6   9   9        9.88       17.02      4.98 o 
  -5   9   9        2.30        9.48      4.10 o 
  -4   9   9        6.63        7.31      4.29 o 
  -3   9   9        0.00        0.19      3.00 o 
  -2   9   9        1.29        2.33      2.65 o 
  -1   9   9        2.02        2.55      4.06 o 
   0   9   9       13.12       15.60      4.47 o 
   1   9   9        1.93       -2.82      2.82 o 
   2   9   9       28.15       28.50      5.43 o 
   3   9   9        5.93       12.05      4.36 o 
   4   9   9        8.86        8.28      3.83 o 
   5   9   9        1.94       10.66      4.71 o 
   6   9   9        3.47        4.77      4.69 o 
   7   9   9        7.21       13.24      5.74 o 
  -5  10   9        1.38        5.25      8.23 o 
  -4  10   9        0.00       -0.15      3.38 o 
  -3  10   9        2.44       -0.11      3.19 o 
  -2  10   9        1.12        1.00      4.45 o 
  -1  10   9        0.61        4.69      3.72 o 
   0  10   9        6.84       11.21      4.56 o 
   1  10   9        2.05       -0.64      3.70 o 
   2  10   9        0.48        1.91      4.00 o 
   3  10   9       35.61       33.42      5.67 o 
   4  10   9        7.29        7.81      4.49 o 
   5  10   9       16.00       28.65      6.08 o 
   6  10   9        0.65       -2.72      4.37 o 
  -4  11   9        0.85       12.28      6.72 o 
  -3  11   9        0.51        9.91      6.61 o 
  -2  11   9        2.24        4.69      4.34 o 
  -1  11   9        0.02       -0.92      4.17 o 
   0  11   9        0.28        4.88      4.45 o 
   1  11   9        2.91        1.15      3.68 o 
   2  11   9        0.46        7.13      4.56 o 
   3  11   9       24.71       25.53      6.08 o 
   4  11   9        0.50        5.71      4.98 o 
   5  11   9        1.72        9.86      5.74 o 
  -1  12   9        0.23        7.19      5.48 o 
   0  12   9        5.33        7.42      5.18 o 
   1  12   9        1.03        8.05      5.26 o 
   2  12   9        4.80        8.19      4.84 o 
   3  12   9        0.38        4.60      5.59 o 
  -1  -5  10        0.00       -4.60      6.01 o 
   0  -5  10        0.00        6.94      5.97 o 
   1  -5  10        1.02        2.30      5.54 o 
   2  -5  10        3.66       -1.01      5.66 o 
   3  -5  10        7.18       18.61      6.72 o 
   4  -5  10        4.08       10.38     13.03 o 
  -3  -4  10       33.54       33.10      8.79 o 
  -2  -4  10        7.58       10.83      5.68 o 
  -1  -4  10        1.67       -0.66      7.24 o 
   0  -4  10       18.90       27.64      6.65 o 
   1  -4  10        0.92        1.45      4.07 o 
   2  -4  10        1.02       -1.70      4.50 o 
   3  -4  10        0.06        6.67     10.34 o 
   4  -4  10       18.05       20.01      9.45 o 
   5  -4  10        6.36        4.37      6.70 o 
   6  -4  10        0.00        4.20      5.28 o 
  -4  -3  10        2.97        9.67      6.98 o 
  -3  -3  10        1.40       -0.09      5.73 o 
  -2  -3  10       18.27       23.81      7.06 o 
  -1  -3  10        0.74        7.77      8.03 o 
   0  -3  10       11.71       17.57      4.33 o 
   1  -3  10        1.29        2.02      3.30 o 
   2  -3  10       12.84        9.51      6.75 o 
   3  -3  10        0.16        2.33      3.56 o 
   4  -3  10        2.36       -0.44      3.83 o 
   5  -3  10        0.02       -0.57      4.04 o 
   6  -3  10        4.78        3.49      7.33 o 
   7  -3  10        6.05        7.81      5.02 o 
   8  -3  10        0.65        2.78      6.48 o 
  -5  -2  10       17.71       32.97      8.58 o 
  -4  -2  10        2.66        8.62      6.10 o 
  -3  -2  10        0.05        7.98      5.39 o 
  -2  -2  10        6.95        9.39      5.07 o 
  -1  -2  10        2.51        1.07      4.15 o 
   0  -2  10        8.30       14.20      4.09 o 
   1  -2  10        0.07        6.05      3.89 o 
   2  -2  10        0.01        3.03      4.20 o 
   3  -2  10        0.06       -1.89      4.24 o 
   4  -2  10       26.31       23.40      4.76 o 
   5  -2  10       18.99       14.97      5.47 o 
   6  -2  10        3.86        6.91      4.16 o 
   7  -2  10        0.01        0.02      4.01 o 
   8  -2  10        6.85        4.93      4.55 o 
  -6  -1  10        4.27        0.00      6.76 o 
  -5  -1  10        1.84        6.80      6.23 o 
  -4  -1  10       25.99       31.65      7.30 o 
  -3  -1  10        0.81        4.37      4.64 o 
  -2  -1  10        1.73        2.65      3.62 o 
  -1  -1  10       14.88       18.10      5.05 o 
   0  -1  10        3.37        7.68      4.54 o 
   1  -1  10       13.10       14.30      3.86 o 
   2  -1  10        0.03        3.55      2.97 o 
   3  -1  10       46.78       37.53      7.89 o 
   4  -1  10       40.55       41.65      5.10 o 
   5  -1  10       37.07       44.95     10.25 o 
   6  -1  10        4.18        0.10      3.98 o 
   7  -1  10        0.82       -0.66      5.38 o 
   8  -1  10       13.50       10.25      7.78 o 
   9  -1  10        1.00      -10.33     10.33 o 
  -6   0  10        0.70        4.00      6.38 o 
  -5   0  10        0.58        2.82      5.61 o 
  -4   0  10       35.95       31.39      6.57 o 
  -3   0  10        1.84        5.91      4.36 o 
  -2   0  10       27.46       30.13      6.03 o 
  -1   0  10       29.11       29.06      5.73 o 
   0   0  10        0.43       -1.80      2.74 o 
   1   0  10       32.66       32.70      4.70 o 
   2   0  10       35.65       36.85      6.92 o 
   3   0  10      230.52      198.34      9.49 o 
   4   0  10      133.40      120.27      7.72 o 
   5   0  10        7.48        0.72      6.93 o 
   6   0  10       30.56       30.57      4.82 o 
   7   0  10        5.74        9.15      4.14 o 
   8   0  10        1.33       -7.60      7.60 o 
   9   0  10        0.01       -6.70      9.56 o 
  -7   1  10        0.82       -0.68      7.25 o 
  -6   1  10        1.33       -0.64      5.76 o 
  -5   1  10        0.33        0.23      4.52 o 
  -4   1  10        0.85        1.15      3.85 o 
  -3   1  10        3.05        3.36      4.32 o 
  -2   1  10       55.76       60.77      7.64 o 
  -1   1  10        1.61        4.22      3.60 o 
   0   1  10       68.02       67.55      7.51 o 
   1   1  10       38.98       40.98      6.14 o 
   2   1  10        1.18        5.46      2.83 o 
   3   1  10        1.64        8.66      4.49 o 
   4   1  10       15.34       16.17      4.13 o 
   5   1  10       28.59       24.82      5.18 o 
   6   1  10       15.45       19.18      4.00 o 
   7   1  10        0.58        5.93      3.31 o 
   8   1  10       44.98       64.40      8.26 o 
   9   1  10        4.30       10.96      4.66 o 
  10   1  10        0.00       -1.26      6.16 o 
  -7   2  10        0.03       -0.71      6.46 o 
  -6   2  10       20.04       17.53      6.03 o 
  -5   2  10       14.18       12.80      4.98 o 
  -4   2  10       92.49       74.83      8.64 o 
  -3   2  10       37.41       26.85      5.71 o 
  -2   2  10      128.88      126.69     10.49 o 
  -1   2  10       15.18       16.15      4.28 o 
   0   2  10        0.00        2.23      3.45 o 
   1   2  10      309.68      314.16     14.87 o 
   2   2  10       32.96       30.13      5.03 o 
   3   2  10       13.82       16.08      3.45 o 
   4   2  10       24.55       20.45      4.04 o 
   5   2  10       29.91       26.77      3.79 o 
   6   2  10        2.33        3.49      2.96 o 
   7   2  10        1.89        3.17      4.36 o 
   8   2  10        2.19        7.44      4.89 o 
   9   2  10       11.01       10.24      4.37 o 
  10   2  10        2.35       -0.83     12.52 o 
  -7   3  10        0.45       -5.61      6.33 o 
  -6   3  10       87.73       76.24      9.76 o 
  -5   3  10       56.58       54.84      7.85 o 
  -4   3  10        0.01       -1.99      3.59 o 
  -3   3  10       33.16       38.77      6.42 o 
  -2   3  10        0.01        0.32      3.14 o 
  -1   3  10      213.89      223.79     13.14 o 
   0   3  10      120.11      137.88      9.91 o 
   1   3  10       37.61       36.53      6.31 o 
   2   3  10        2.19        6.32      2.10 o 
   3   3  10       12.58       23.04      3.15 o 
   4   3  10        1.51        3.83      2.08 o 
   5   3  10        3.98        9.76      3.12 o 
   6   3  10       21.24       30.79      3.98 o 
   7   3  10        6.84        4.03      2.69 o 
   8   3  10        0.02       -0.55      2.67 o 
   9   3  10       10.01       21.90      4.22 o 
  10   3  10       23.61       28.34      5.31 o 
  -7   4  10        9.71       13.42      7.55 o 
  -6   4  10       59.61       82.46     10.64 o 
  -5   4  10       11.50        9.54      4.64 o 
  -4   4  10       14.06       13.63      4.34 o 
  -3   4  10       44.53       45.04      6.48 o 
  -2   4  10       30.31       30.79      5.26 o 
  -1   4  10        1.18        3.65      2.10 o 
   0   4  10        0.15        2.25      3.90 o 
   1   4  10        8.95       14.25      2.58 o 
   2   4  10      114.41      110.91      5.58 o 
   3   4  10      167.60      167.83     10.61 o 
   4   4  10       39.95       41.68      5.11 o 
   5   4  10       21.80       24.01      3.31 o 
   6   4  10        2.01        2.68      2.35 o 
   7   4  10        6.16        9.83      3.12 o 
   8   4  10       28.03       33.80      5.18 o 
   9   4  10        0.72        0.23      3.47 o 
  10   4  10        0.00        0.48      4.06 o 
  -7   5  10       25.82       30.19      8.86 o 
  -6   5  10       20.29       18.55      6.70 o 
  -5   5  10       18.19       19.51      5.11 o 
  -4   5  10        0.20       -0.55      2.66 o 
  -3   5  10        1.21        4.85      2.44 o 
  -2   5  10       32.39       33.34      3.66 o 
  -1   5  10        2.97        2.56      2.11 o 
   0   5  10       27.39       29.83      3.23 o 
   1   5  10       29.84       32.00      3.30 o 
   2   5  10      151.72      152.33      6.52 o 
   3   5  10        0.11       -0.21      2.65 o 
   4   5  10       11.25       19.58      4.04 o 
   5   5  10       10.01        5.41      3.79 o 
   6   5  10        0.29        2.47      2.43 o 
   7   5  10        3.55        3.29      2.76 o 
   8   5  10        1.16        1.70      7.90 o 
   9   5  10       32.61       33.99      6.96 o 
  10   5  10       10.01        0.58      6.38 o 
  -6   6  10        0.63        2.55      3.37 o 
  -5   6  10        0.91        1.42      3.07 o 
  -4   6  10       20.29       19.86      3.69 o 
  -3   6  10        5.24        8.22      2.96 o 
  -2   6  10       37.29       41.56      4.02 o 
  -1   6  10       11.06        7.36      3.74 o 
   0   6  10        3.29        1.54      2.27 o 
   1   6  10       51.55       59.56      4.43 o 
   2   6  10      338.93      311.33     13.48 o 
   3   6  10      379.09      374.86     15.21 o 
   4   6  10        3.93        5.07      3.53 o 
   5   6  10        2.33       -0.53      3.55 o 
   6   6  10       10.99        3.96      3.96 o 
   7   6  10       29.50       27.85      6.18 o 
   8   6  10       21.97       25.25      4.75 o 
   9   6  10        0.26        1.58      5.23 o 
  -6   7  10        0.28        3.05      3.73 o 
  -5   7  10        0.77        1.96      3.39 o 
  -4   7  10       11.08       10.77      3.44 o 
  -3   7  10        5.57       14.17      3.50 o 
  -2   7  10        0.01        2.09      2.41 o 
  -1   7  10        5.94        5.27      2.62 o 
   0   7  10       27.79       24.11      3.28 o 
   1   7  10       66.31       63.38      6.87 o 
   2   7  10       11.53       13.14      4.09 o 
   3   7  10       10.70       14.47      3.92 o 
   4   7  10       69.27       66.27      7.38 o 
   5   7  10      107.17       96.72      8.96 o 
   6   7  10       18.99       17.93      5.35 o 
   7   7  10       11.17        6.89      4.43 o 
   8   7  10        7.55        9.80      6.06 o 
   9   7  10        0.05        1.31      5.69 o 
  -6   8  10        5.77       10.96      4.30 o 
  -5   8  10        0.70        2.21      4.14 o 
  -4   8  10        0.37        0.63      2.99 o 
  -3   8  10        2.65        0.42      3.60 o 
  -2   8  10       44.20       46.28      9.03 o 
  -1   8  10        5.02        8.35      3.63 o 
   0   8  10      253.05      269.56     13.46 o 
   1   8  10       61.18       66.23      7.28 o 
   2   8  10        0.39        5.82      4.13 o 
   3   8  10       78.20       84.86      8.17 o 
   4   8  10        1.51        1.46      3.34 o 
   5   8  10       19.68       28.35      5.65 o 
   6   8  10       18.03       14.34      5.33 o 
   7   8  10       11.97       14.32      6.10 o 
   8   8  10        1.48        6.85      5.41 o 
  -5   9  10        0.25        0.92      4.23 o 
  -4   9  10        1.54        3.47      3.64 o 
  -3   9  10        0.10        0.75      3.18 o 
  -2   9  10       40.77       49.49      4.90 o 
  -1   9  10        0.97       -3.94      3.94 o 
   0   9  10        0.08        5.44      4.39 o 
   1   9  10        0.14        0.19      3.89 o 
   2   9  10       13.61       17.25      4.77 o 
   3   9  10        3.54        3.19      3.51 o 
   4   9  10       20.63       15.54      4.81 o 
   5   9  10       12.85       11.96      5.44 o 
   6   9  10        0.44        3.57      4.79 o 
   7   9  10        3.21        9.95      5.93 o 
  -4  10  10        0.05        1.15      4.30 o 
  -3  10  10        1.94        3.32      3.54 o 
  -2  10  10       31.76       41.32      7.47 o 
  -1  10  10        1.89       -1.61      3.96 o 
   0  10  10        0.04       -0.86      3.72 o 
   1  10  10       19.62       18.10      5.43 o 
   2  10  10       32.52       48.23      6.95 o 
   3  10  10        0.48        4.11      4.47 o 
   4  10  10        4.80        5.46      4.04 o 
   5  10  10        0.01        7.04      5.01 o 
   6  10  10        1.19        6.38      5.37 o 
  -2  11  10        0.60       -1.31      5.46 o 
  -1  11  10        4.09        5.76      5.01 o 
   0  11  10        0.01       -3.98      3.98 o 
   1  11  10        2.59        4.90      4.77 o 
   2  11  10        0.05        6.85      4.88 o 
   3  11  10        2.25       10.10      5.74 o 
   4  11  10        4.84        8.77      6.08 o 
   0  -4  11        3.95        0.06     11.06 o 
   1  -4  11       15.04       32.80     13.97 o 
   2  -4  11       27.18       23.47     13.09 o 
   3  -4  11       32.89       34.58     13.46 o 
   4  -4  11        5.08       -9.09     11.45 o 
  -2  -3  11        3.56        2.65      6.89 o 
  -1  -3  11        1.01       -0.84      5.69 o 
   0  -3  11        3.56        4.24      5.28 o 
   1  -3  11        0.94        5.49      8.67 o 
   2  -3  11        4.16        7.63      4.30 o 
   3  -3  11        0.23       -1.69      7.71 o 
   4  -3  11        0.50        1.32      4.72 o 
   5  -3  11        2.62        1.19      6.81 o 
   6  -3  11        4.01        6.50      9.50 o 
  -3  -2  11        1.37        9.74      7.17 o 
  -2  -2  11       14.09       18.70      6.40 o 
  -1  -2  11        7.87        9.01      5.37 o 
   0  -2  11       24.96       22.79      6.68 o 
   1  -2  11        8.56        5.38      3.91 o 
   2  -2  11        1.46       -1.55      3.68 o 
   3  -2  11       12.28       12.84      4.60 o 
   4  -2  11        4.77        6.65      3.93 o 
   5  -2  11        0.61        2.48      3.77 o 
   6  -2  11        1.58       -0.79      6.64 o 
   7  -2  11       12.05       14.76      5.76 o 
  -4  -1  11        2.33        8.39      7.17 o 
  -3  -1  11        7.01        5.46      6.08 o 
  -2  -1  11        0.01        2.40      5.03 o 
  -1  -1  11        0.15       -3.75      4.17 o 
   0  -1  11        0.01       -0.04      4.52 o 
   1  -1  11        5.57       10.19      4.90 o 
   2  -1  11        0.62       -1.65      6.59 o 
   3  -1  11        3.67        3.50      3.61 o 
   4  -1  11        0.03        5.65      3.98 o 
   5  -1  11        0.19       -3.59      3.66 o 
   6  -1  11        6.74        2.61      4.20 o 
   7  -1  11        2.02        8.36      7.07 o 
   8  -1  11        0.97        3.66     10.53 o 
  -5   0  11        9.37        0.53      6.89 o 
  -4   0  11        0.02        1.03      5.78 o 
  -3   0  11        4.79        6.78      5.35 o 
  -2   0  11        0.05        2.50      4.60 o 
  -1   0  11        1.57       -2.38      3.34 o 
   0   0  11        9.97       11.58      4.54 o 
   1   0  11        0.19       -1.86      3.04 o 
   2   0  11        1.49       -1.11      3.74 o 
   3   0  11        6.09        4.37      3.71 o 
   4   0  11       19.46       23.02      4.76 o 
   5   0  11        1.04        0.46      4.35 o 
   6   0  11        2.32        5.54      3.83 o 
   7   0  11        0.35       -0.63      4.67 o 
   8   0  11        0.37       -2.63      9.56 o 
  -5   1  11        0.09        2.16      6.05 o 
  -4   1  11       11.89       13.86      5.43 o 
  -3   1  11       21.65       37.98      7.34 o 
  -2   1  11        0.87        0.38      4.32 o 
  -1   1  11       46.83       45.90      7.25 o 
   0   1  11       14.36       20.93      5.18 o 
   1   1  11       27.37       28.61      5.46 o 
   2   1  11      121.36      104.53      9.59 o 
   3   1  11       37.35       37.29      6.29 o 
   4   1  11        0.60        2.63      3.21 o 
   5   1  11        0.54        6.85      6.31 o 
   6   1  11       35.96       39.22      5.53 o 
   7   1  11        3.45       13.74      8.41 o 
   8   1  11        1.05        1.22      9.11 o 
   9   1  11        2.30        2.12     10.89 o 
  -6   2  11        0.91       -3.08      6.74 o 
  -5   2  11        1.49        3.72      5.84 o 
  -4   2  11        0.41        1.61      4.32 o 
  -3   2  11       32.15       30.24      6.81 o 
  -2   2  11       13.50       16.50      4.79 o 
  -1   2  11        0.18        3.36      4.19 o 
   0   2  11        3.42        5.28      4.00 o 
   1   2  11      140.44      116.40      9.89 o 
   2   2  11       68.56       51.93      6.97 o 
   3   2  11        4.44        5.50      3.66 o 
   4   2  11      156.20      130.54     10.03 o 
   5   2  11       16.15       10.96      4.69 o 
   6   2  11        1.34        0.28      6.70 o 
   7   2  11        7.39        5.61      5.90 o 
   8   2  11        0.26        5.07      4.29 o 
   9   2  11        2.96        8.38      5.13 o 
  -6   3  11        6.56        8.02      7.10 o 
  -5   3  11        6.36        6.33      5.20 o 
  -4   3  11        3.94        4.24      5.09 o 
  -3   3  11        2.43        7.40      4.36 o 
  -2   3  11       52.19       46.00      7.06 o 
  -1   3  11       17.32       25.33      5.61 o 
   0   3  11        0.77        2.25      3.68 o 
   1   3  11        1.62        5.33      3.75 o 
   2   3  11      109.63       99.88      8.71 o 
   3   3  11       17.36       13.44      4.36 o 
   4   3  11        8.45       10.28      4.08 o 
   5   3  11       28.26       33.96      5.35 o 
   6   3  11       57.82       65.22      5.84 o 
   7   3  11       16.57       21.37      4.30 o 
   8   3  11        0.25        4.00      4.42 o 
   9   3  11        0.64        6.69      4.75 o 
  -6   4  11        0.85       -3.25      6.61 o 
  -5   4  11        5.64       12.18      6.14 o 
  -4   4  11       37.28       45.11      7.40 o 
  -3   4  11        7.92        3.64      4.39 o 
  -2   4  11        1.81       -1.00      3.02 o 
  -1   4  11       43.97       34.45      6.16 o 
   0   4  11      122.45      124.12     10.04 o 
   1   4  11        1.38        0.88      3.17 o 
   2   4  11       31.64       29.72      4.25 o 
   3   4  11        0.84        4.56      2.54 o 
   4   4  11       11.17       11.30      4.04 o 
   5   4  11        0.03       -0.26      3.59 o 
   6   4  11        1.14        4.15      4.00 o 
   7   4  11        0.08       -1.58      3.23 o 
   8   4  11       14.83       14.93      3.95 o 
   9   4  11        0.67        2.98      4.07 o 
  -6   5  11        2.92        1.45      6.57 o 
  -5   5  11        9.56       10.61      5.59 o 
  -4   5  11        9.25        8.60      4.90 o 
  -3   5  11       37.40       41.36      6.87 o 
  -2   5  11        0.07       -1.07      3.57 o 
  -1   5  11        0.46        1.27      2.38 o 
   0   5  11        1.12        3.03      2.27 o 
   1   5  11        3.24        9.10      4.81 o 
   2   5  11       94.26       99.54      5.60 o 
   3   5  11        6.24        7.66      3.59 o 
   4   5  11        1.55        8.19      3.96 o 
   5   5  11        9.36        9.48      4.24 o 
   6   5  11        0.41        0.66      3.91 o 
   7   5  11        9.31       10.38      4.99 o 
   8   5  11       14.96       23.88      4.28 o 
   9   5  11       27.10       34.08      5.40 o 
  -5   6  11        4.31        6.70      5.16 o 
  -4   6  11        0.59       -0.15      4.34 o 
  -3   6  11        0.75        3.76      2.93 o 
  -2   6  11        0.16       -0.97      2.56 o 
  -1   6  11       17.15       15.18      6.58 o 
   0   6  11        1.21        1.08      3.41 o 
   1   6  11        1.44        0.21      2.37 o 
   2   6  11       60.97       48.49      5.93 o 
   3   6  11        1.06        2.07      3.47 o 
   4   6  11       15.56       12.02      4.60 o 
   5   6  11       13.70       10.19      4.67 o 
   6   6  11        0.48        1.45      3.96 o 
   7   6  11        4.76        9.65      4.73 o 
   8   6  11        0.99       -2.37      5.76 o 
   9   6  11        1.82        5.50      5.84 o 
  -5   7  11        0.01        5.58      3.93 o 
  -4   7  11        0.09       -3.29      3.53 o 
  -3   7  11        4.72        2.43      2.94 o 
  -2   7  11        6.78        8.88      3.24 o 
  -1   7  11        0.46        1.60      2.85 o 
   0   7  11       16.35       20.62      6.44 o 
   1   7  11        6.94       10.72      4.41 o 
   2   7  11       31.81       25.81      4.94 o 
   3   7  11        0.18        1.46      3.72 o 
   4   7  11       54.28       54.26      6.66 o 
   5   7  11        8.25        7.64      4.17 o 
   6   7  11        0.22        0.68      4.58 o 
   7   7  11       17.05       29.57      7.15 o 
   8   7  11        1.27       -1.13      6.29 o 
  -5   8  11        0.70       -2.43      4.11 o 
  -4   8  11        0.05        6.84      3.90 o 
  -3   8  11        0.54        5.89      3.51 o 
  -2   8  11        1.31        1.28      3.07 o 
  -1   8  11        1.15        3.45      3.11 o 
   0   8  11      158.80      167.73     11.02 o 
   1   8  11      103.46      104.38      9.11 o 
   2   8  11       47.94       49.85      6.78 o 
   3   8  11        2.86       -0.96      3.60 o 
   4   8  11        7.94       11.02      4.98 o 
   5   8  11        7.57       11.43      4.98 o 
   6   8  11        0.22        1.20      5.05 o 
   7   8  11        3.02        6.05      6.51 o 
  -4   9  11        0.02        1.01      4.14 o 
  -3   9  11        3.65        5.20      3.85 o 
  -2   9  11        0.14        1.94      3.41 o 
  -1   9  11        4.93        6.35      5.24 o 
   0   9  11       19.61       16.01      4.94 o 
   1   9  11        0.12       -0.08      4.58 o 
   2   9  11       27.45       31.03      5.97 o 
   3   9  11       31.19       38.86      6.95 o 
   4   9  11        4.36        2.93      5.31 o 
   5   9  11        5.26        3.57      5.67 o 
   6   9  11       21.83       31.97      8.11 o 
  -3  10  11        0.39        6.26      4.71 o 
  -2  10  11       22.48       23.54      7.72 o 
  -1  10  11       49.70       55.10      8.47 o 
   0  10  11        2.99        7.17      5.80 o 
   1  10  11       29.94       24.09      6.50 o 
   2  10  11        0.97        4.96      4.96 o 
   3  10  11        3.80       -5.18      5.18 o 
   4  10  11        0.31        2.07      5.71 o 
   5  10  11        0.09       -4.02      5.13 o 
   0  11  11        0.17       -1.24      6.57 o 
   1  11  11        0.80       -4.07      6.27 o 
   2  11  11        0.39        5.95      6.51 o 
   0  -2  12        3.18        4.17      6.72 o 
   1  -2  12       14.34       24.33      7.13 o 
   2  -2  12       10.51       21.33      6.66 o 
   3  -2  12        3.08        0.51      4.26 o 
   4  -2  12        0.65       -2.11      4.99 o 
   5  -2  12        0.00        0.75      5.46 o 
  -2  -1  12        6.00       13.95      6.89 o 
  -1  -1  12        6.03        6.70      6.44 o 
   0  -1  12        7.29        6.91      5.31 o 
   1  -1  12        2.17        8.90      5.20 o 
   2  -1  12        7.84        1.48      5.03 o 
   3  -1  12        0.26        3.91      4.64 o 
   4  -1  12        0.47        2.22      4.15 o 
   5  -1  12        1.52        3.20      4.64 o 
   6  -1  12        0.15        0.06      4.81 o 
  -3   0  12       32.03       59.27      9.84 o 
  -2   0  12        6.69       28.10      7.90 o 
  -1   0  12       17.15       28.16      6.50 o 
   0   0  12        5.73        3.36      4.82 o 
   1   0  12       24.45       25.33      6.12 o 
   2   0  12        2.78        1.13      4.30 o 
   3   0  12       10.28        6.59      4.49 o 
   4   0  12       20.17       12.13      4.99 o 
   5   0  12        7.00        8.30      4.40 o 
   6   0  12        0.52       -0.19      4.64 o 
   7   0  12        1.92       -3.25      9.41 o 
  -4   1  12        1.11       -0.39      6.68 o 
  -3   1  12       13.27        2.59      6.14 o 
  -2   1  12        0.44        2.97      4.66 o 
  -1   1  12        3.55        3.14      4.58 o 
   0   1  12        2.94        5.54      4.43 o 
   1   1  12        5.45        9.78      5.03 o 
   2   1  12        0.01       -1.95      3.89 o 
   3   1  12        1.82        5.76      3.91 o 
   4   1  12        0.02        8.56      4.69 o 
   5   1  12        0.18        5.95      4.64 o 
   6   1  12        3.51        6.04      4.37 o 
   7   1  12        5.31        1.24      9.03 o 
   8   1  12       15.43       22.08     11.96 o 
  -4   2  12        1.43       -0.90      5.33 o 
  -3   2  12        5.39        6.05      5.28 o 
  -2   2  12        1.97        5.31      4.73 o 
  -1   2  12        3.65        3.64      4.37 o 
   0   2  12       14.41       24.99      5.93 o 
   1   2  12        0.45        1.16      3.94 o 
   2   2  12        0.45        0.47      4.00 o 
   3   2  12        3.96        6.05      4.22 o 
   4   2  12       10.03       12.15      4.77 o 
   5   2  12        0.12       -2.93      4.56 o 
   7   2  12       10.08       23.60      9.31 o 
   8   2  12       22.69        9.69     11.04 o 
  -4   3  12        0.00       11.55      6.50 o 
  -3   3  12        0.70        3.87      4.73 o 
  -2   3  12       10.42       20.43      5.54 o 
  -1   3  12       58.93       59.23      8.15 o 
   0   3  12       28.20       31.73      5.86 o 
   1   3  12       23.22       29.94      6.27 o 
   2   3  12        4.21        0.53      3.66 o 
   3   3  12        0.59        8.26      4.36 o 
   4   3  12        1.58        4.75      4.36 o 
   8   3  12        0.01       -0.11      4.57 o 
  -4   4  12        1.10        6.72      4.77 o 
  -3   4  12        2.16        5.29      4.69 o 
  -2   4  12        0.34        2.50      4.30 o 
  -1   4  12       21.29       30.30      6.33 o 
   0   4  12      141.36      125.79     10.80 o 
   1   4  12        1.03        4.86      3.83 o 
   2   4  12        6.91        7.94      4.41 o 
   3   4  12       10.22       13.61      4.66 o 
   5   4  12       14.64       11.17      4.41 o 
   6   4  12        1.01        4.21      4.36 o 
   7   4  12        4.33        5.84      4.98 o 
   8   4  12        0.47        6.57      5.97 o 
  -4   5  12       18.28       29.21      6.87 o 
  -3   5  12       12.68       10.83      5.46 o 
  -2   5  12       14.46       12.03      5.20 o 
  -1   5  12       31.60       36.10      6.46 o 
   0   5  12        5.47       10.80      4.58 o 
   1   5  12        8.87       10.98      4.99 o 
   2   5  12       14.13       19.64      5.11 o 
   3   5  12       30.50       25.65      5.01 o 
   4   5  12        0.41       -1.28      4.09 o 
   5   5  12       14.11       17.84      5.05 o 
   6   5  12        0.14       -1.11      4.24 o 
   7   5  12        2.40       -2.55      5.11 o 
   8   5  12        0.09       -2.67      6.23 o 
  -4   6  12        3.12        6.44      6.16 o 
  -3   6  12       53.08       50.48      8.19 o 
  -2   6  12       32.21       31.95      6.76 o 
  -1   6  12        3.79        7.21      4.39 o 
   0   6  12       16.21       15.48      3.37 o 
   1   6  12       12.25       14.33      3.28 o 
   2   6  12       27.20       33.55      5.52 o 
   3   6  12        0.04        3.15      4.02 o 
   4   6  12        5.03        8.64      4.36 o 
   5   6  12        1.03        1.76      4.41 o 
   6   6  12        9.04        8.45      5.28 o 
   7   6  12        0.84        0.15      5.93 o 
   8   6  12        1.57        9.29      7.21 o 
  -4   7  12        0.00        6.61      5.69 o 
  -3   7  12        8.21       12.99      5.91 o 
  -2   7  12        0.34        2.34      5.36 o 
  -1   7  12       10.56       19.83      4.43 o 
   0   7  12        2.84        1.46      2.60 o 
   1   7  12        1.78        0.66      4.02 o 
   2   7  12       14.71       17.78      5.09 o 
   3   7  12        3.09        5.99      3.91 o 
   4   7  12        0.40        2.25      4.34 o 
   5   7  12        0.98        7.90      5.43 o 
   6   7  12       28.38       38.62      7.68 o 
   7   7  12       45.69       61.52      9.35 o 
  -4   8  12        0.03        2.35      4.58 o 
  -3   8  12        1.05        1.81      5.76 o 
  -2   8  12        1.36        6.63      3.63 o 
  -1   8  12        3.90        6.75      3.51 o 
   0   8  12        8.93        5.41      4.73 o 
   1   8  12        0.02        3.19      4.75 o 
   2   8  12        0.01        5.09      4.43 o 
   3   8  12        0.56       -4.37      4.37 o 
   4   8  12        9.68       12.79      5.07 o 
   5   8  12        0.01        0.41      4.73 o 
   6   8  12        5.89        4.66      6.61 o 
  -3   9  12        0.18        6.09      4.51 o 
  -2   9  12        8.75        8.60      4.31 o 
  -1   9  12       13.37       13.07      6.16 o 
   0   9  12        0.80        0.94      5.48 o 
   1   9  12        3.52        2.59      5.29 o 
   2   9  12        1.74       -0.69      5.76 o 
   3   9  12        1.93        4.99      5.95 o 
   4   9  12        4.42        2.08      5.82 o 
   5   9  12        5.38        6.18      6.72 o 
  -2  10  12       17.98       18.27      8.39 o 
  -1  10  12       45.35       36.10      8.41 o 
   0  10  12        4.54        5.20      6.65 o 
   1  10  12        0.49       -4.36      6.08 o 
   2  10  12        1.40       -0.54      6.59 o 
   3  10  12        0.56        5.01      6.35 o 
   0   0  13       27.59       30.06      7.12 o 
   1   0  13        0.56        6.57      6.14 o 
   2   0  13        0.01       -5.26      5.26 o 
   3   0  13        2.80        8.02      6.16 o 
   4   0  13        1.70       -0.06      5.31 o 
   5   0  13        2.03        6.03      6.21 o 
  -1   1  13        4.85        7.87      6.14 o 
   0   1  13        3.32        9.50      5.91 o 
   1   1  13        1.32        4.54      5.11 o 
   2   1  13        2.33        7.21      4.98 o 
   3   1  13        7.72       21.23      6.25 o 
   4   1  13       12.78       19.96      6.36 o 
   5   1  13        1.15        0.51      4.94 o 
  -2   2  13        0.02       10.14      6.31 o 
  -1   2  13        8.15       11.55      5.69 o 
   0   2  13        6.23        9.07      5.31 o 
   1   2  13        1.35        7.30      5.11 o 
   2   2  13        7.66        6.08      4.92 o 
   3   2  13        0.84       -0.09      4.51 o 
   4   2  13        2.16        4.45      4.79 o 
  -3   3  13        2.27       11.58      6.40 o 
  -2   3  13        3.38        2.63      5.50 o 
  -1   3  13        0.00        1.05      4.62 o 
   0   3  13        0.34        2.82      4.43 o 
   1   3  13        0.51        3.42      4.43 o 
   2   3  13        0.81       -0.68      4.67 o 
   3   3  13        5.44        3.79      4.75 o 
   4   3  13        0.20        1.33      4.82 o 
  -3   4  13        1.59        7.68      5.39 o 
  -2   4  13        6.74        7.23      5.33 o 
  -1   4  13        1.43        7.51      5.26 o 
   0   4  13        0.60        5.74      4.49 o 
   1   4  13        0.16        0.56      4.58 o 
   2   4  13        3.33       13.95      5.05 o 
   3   4  13        4.11        7.25      5.13 o 
  -3   5  13        4.70        9.42      6.18 o 
  -2   5  13        8.02       12.32      5.93 o 
  -1   5  13        1.59       -2.99      4.30 o 
   0   5  13        5.38        2.03      4.75 o 
   1   5  13        7.11        0.21      4.32 o 
   2   5  13        0.57        3.85      4.69 o 
   6   5  13        1.69        4.26      5.41 o 
   7   5  13        3.07       13.97      6.78 o 
  -3   6  13        2.05        9.67      6.51 o 
  -2   6  13       54.17       52.59      8.34 o 
  -1   6  13       12.19       16.93      5.73 o 
   0   6  13        0.76        0.79      4.47 o 
   1   6  13        3.90        6.03      4.82 o 
   3   6  13        0.05        0.36      3.92 o 
   4   6  13        3.57        7.25      4.98 o 
   5   6  13        2.56        8.90      5.65 o 
   6   6  13        0.06       -1.69      5.39 o 
   7   6  13        0.00        3.62      6.85 o 
  -3   7  13        0.08        6.89      6.70 o 
  -2   7  13        3.48        1.58      5.76 o 
  -1   7  13        0.32        5.69      5.09 o 
   0   7  13        1.27        0.43      5.03 o 
   1   7  13        2.69        1.16      4.36 o 
   2   7  13        0.23        5.74      4.94 o 
   3   7  13        5.46        2.55      4.84 o 
   4   7  13        5.20        5.99      5.41 o 
   5   7  13        0.95        3.98      6.16 o 
   6   7  13        0.74        1.15      6.85 o 
  -2   8  13        3.97       15.04      6.66 o 
  -1   8  13        0.25        2.98      3.94 o 
   0   8  13       10.35        5.44      5.61 o 
   1   8  13        1.47        0.56      5.26 o 
   2   8  13        0.05       -5.44      5.46 o 
   3   8  13        0.01       -3.59      5.46 o 
   4   8  13        2.84        8.60      6.31 o 
   5   8  13        3.75       10.51      6.89 o 
  -1   9  13        0.45        7.10      6.74 o 
   0   9  13        0.53        0.39      6.29 o 
   1   9  13        0.71       -1.63      6.12 o 
   2   9  13        0.47       -1.03      6.61 o 
   3   9  13        0.50       -5.50      6.65 o 
   4   9  13       10.76        6.20      6.61 o 
   1   2  14        3.43        6.01      6.40 o 
   2   2  14        2.03        7.17      5.95 o 
   3   2  14       12.83       13.80      6.78 o 
   4   2  14        0.93        7.62      6.33 o 
   0   3  14        0.16        8.73      6.68 o 
   1   3  14        6.89       11.88      6.38 o 
   2   3  14        0.47        3.81      5.82 o 
   3   3  14        4.49       15.58      6.38 o 
  -1   4  14        1.75        3.49      6.31 o 
   0   4  14        3.94        6.55      6.12 o 
   1   4  14        0.22        4.34      5.48 o 
   2   4  14        1.42        4.81      5.46 o 
  -1   5  14        0.03        5.22      6.25 o 
   0   5  14        0.05        4.28      5.71 o 
   1   5  14        4.26       14.98      6.14 o 
  -1   6  14        0.02        2.07      6.08 o 
   0   6  14        0.09        5.84      5.37 o 
  -1   7  14        7.72       13.76      6.63 o 
   4   7  14        0.02        4.36      5.99 o 
   1   8  14        0.54       -2.72      5.95 o 
   2   8  14        0.04        5.09      6.70 o 
   3   8  14        0.41        4.41      7.21 o 
                                                 
